# Supplementary material for: LncRNA NR120519 Blocks KRT17 to Promote Cell Proliferation and Migration in Hypopharyngeal Squamous Carcinoma
Source: Cancers (Basel). 2023 Jan 18;15(3):603. doi: 10.3390/cancers15030603 (PMC9913485; doi:10.3390/cancers15030603)
Supplement: Supplementary file 1 [file cancers-15-00603-s001.zip]

Archive with 4 entries (4 files):
- Table S1. significant proteins.xls
- Table S2. Differentially expressed LncRNA.xls
- wb-.tif
- WB.tif
