# Supplementary material for: LncRNA NR120519 Blocks KRT17 to Promote Cell Proliferation and Migration in Hypopharyngeal Squamous Carcinoma
Source: Cancers (Basel). 2023 Jan 18;15(3):603. doi: 10.3390/cancers15030603 (PMC9913485; doi:10.3390/cancers15030603)
Supplement: Supplementary file 1 [file cancers-15-00603-s001.zip › Table S1. significant proteins.xls]

## Sheet: significant proteins--Lnc--Ctrl
Gene.names	Number.of.proteins	Unique.peptides	Sequence.coverage....	MS.MS.count	Q.value	Score	MS.MS.count.ctrl	MS.MS.count.Lnc	iBAQ	Symbol	Ctrl.1	Lnc.1	Lnc	Ctrl	fc..Lnc--Ctrl	class..Lnc--Ctrl	Alias	preferred_name	protein_size	annotation	SubPPI
HBA2;HBA1	5	3	25.5	3	0	19.09	0	3	2294700	HBA2	0	3	3	0	2.54882	T	HBA1; HBA2;HBA2	HBA1	142	Hemoglobin subunit alpha; Involved in oxygen transport from the lung to the various peripheral tissues; Belongs to the globin family	1
HBA2;HBA1	5	3	25.5	3	0	19.09	0	3	2294700	HBA2	0	3	3	0	2.54882	T	HBA1; HBA2;HBA2	HBA2	142	Hemoglobin subunit alpha 2; Involved in oxygen transport from the lung to the various peripheral tissues; Hemoglobin subunits	1
HBB	10	4	47.6	8	0	52.795	1	5	2525400	HBB	1	5	5	1	2.18363	T	HBB	HBB	147	Hemoglobin subunit beta; Involved in oxygen transport from the lung to the various peripheral tissues; Belongs to the globin family	1
HP;HPR	11	2	7.8	2	0	12.302	0	2	525700	HP	0	2	2	0	2.08214	T	HP;HPR	HP	406	Haptoglobin; As a result of hemolysis, hemoglobin is found to accumulate in the kidney and is secreted in the urine. Haptoglobin captures, and combines with free plasma hemoglobin to allow hepatic recycling of heme iron and to prevent kidney damage. Haptoglobin also acts as an Antimicrobial; Antioxidant, has antibacterial activity and plays a role in modulating many aspects of the acute phase res…	1
KRT16	5	11	51.8	32	0	217.15	13	14	4751700	KRT16	13	14	14	13	0.755835	T	KRT16	KRT16	473	Keratin, type I cytoskeletal 16; Epidermis-specific type I keratin that plays a key role in skin. Acts as a regulator of innate immunity in response to skin barrier breach: required for some inflammatory checkpoint for the skin barrier maintenance	2
KRT17	5	4	38	22	0	112.03	8	10	2960300	KRT17	8	10	10	8	0.932045	T	KRT17	KRT17	432	Keratin, type I cytoskeletal 17; Type I keratin involved in the formation and maintenance of various skin appendages, specifically in determining shape and orientation of hair (By similarity). Required for the correct growth of hair follicles, in particular for the persistence of the anagen (growth) state (By similarity). Modulates the function of TNF-alpha in the specific context of hair cycling…	2
RPS9	5	9	44.3	24	0	57.939	6	7	22374000	RPS9	6	7	7	6	0.815606	T	RPS9	RPS9	194	Ribosomal protein S9	1
SLC25A11	3	2	10.8	3	0	38.138	1	2	168080	SLC25A11	1	2	2	1	1.08214	T	SLC25A11	SLC25A11	314	Mitochondrial 2-oxoglutarate/malate carrier protein; Catalyzes the transport of 2-oxoglutarate across the inner mitochondrial membrane in an electroneutral exchange for malate or other dicarboxylic acids, and plays an important role in several metabolic processes, including the malate-aspartate shuttle, the oxoglutarate/isocitrate shuttle, in gluconeogenesis from lactate, and in nitrogen metaboli…	3
TOP3B	1	1	7	2	0.0082988	5.9128	0	1	1673700	TOP3B	0	1	1	0	1.38801	T&C	TOP3B
MYL12A;MYL12B	3	1	6.2	2	0	8.0839	0	1	340750	MYL12A	0	1	1	0	1.38801	T&C	MYL12A;MYL12B	MYL12A	171	Myosin regulatory light chain 12A; Myosin regulatory subunit that plays an important role in regulation of both smooth muscle and nonmuscle cell contractile activity via its phosphorylation. Implicated in cytokinesis, receptor capping, and cell locomotion (By similarity); EF-hand domain containing	1
MYL12A;MYL12B	3	1	6.2	2	0	8.0839	0	1	340750	MYL12A	0	1	1	0	1.38801	T&C	MYL12A;MYL12B	MYL12B	172	Myosin regulatory light chain 12B; Myosin regulatory subunit that plays an important role in regulation of both smooth muscle and nonmuscle cell contractile activity via its phosphorylation. Phosphorylation triggers actin polymerization in vascular smooth muscle. Implicated in cytokinesis, receptor capping, and cell locomotion; EF-hand domain containing	1
SERPINA3	2	1	9.3	2	0	8.3748	0	1	408240	SERPINA3	0	1	1	0	1.38801	T&C	SERPINA3	AACT	423	Alpha-1-antichymotrypsin; Although its physiological function is unclear, it can inhibit neutrophil cathepsin G and mast cell chymase, both of which can convert angiotensin-1 to the active angiotensin-2; Serpin peptidase inhibitors	1
SERPINA3	2	1	9.3	2	0	8.3748	0	1	408240	SERPINA3	0	1	1	0	1.38801	T&C	SERPINA3	GIG25	423	Serpin peptidase inhibitor, clade A (alpha-1 antiproteinase, antitrypsin), member 3; Although its physiological function is unclear, it can inhibit neutrophil cathepsin G and mast cell chymase, both of which can convert angiotensin-1 to the active angiotensin-2; Serpin peptidase inhibitors	1
FGA	3	1	4.5	1	0.008016	5.8103	0	1	283430	FGA	0	1	1	0	1.38801	T&C	FGA	FGA	866	Fibrinogen alpha chain; Cleaved by the protease thrombin to yield monomers which, together with fibrinogen beta (FGB) and fibrinogen gamma (FGG), polymerize to form an insoluble fibrin matrix. Fibrin has a major function in hemostasis as one of the primary components of blood clots. In addition, functions during the early stages of wound repair to stabilize the lesion and guide cell migration dur…	1
KRT31	6	1	7	1	0.0024096	6.4553	0	1	49537	KRT31	0	1	1	0	1.38801	T&C	KRT31	KRT31	416	Keratin, type I cuticular Ha1; Keratins, type I	3
SHROOM3	2	1	0.5	3	0.0043478	6.0574	1	2	2603500	SHROOM3	1	2	2	1	1.08214	T&C	SHROOM3	SHROOM3	1996	Protein Shroom3; Controls cell shape changes in the neuroepithelium during neural tube closure. Induces apical constriction in epithelial cells by promoting the apical accumulation of F-actin and myosin II, and probably by bundling stress fibers. Induces apicobasal cell elongation by redistributing gamma-tubulin and directing the assembly of robust apicobasal microtubule arrays (By similarity); B…	10
RPL35	2	1	10.4	8	0	24.656	2	3	10682000	RPL35	2	3	3	2	0.963854	T&C	RPL35	RPL35	123	60S ribosomal protein L35; Component of the large ribosomal subunit	2
