# Supplementary material for: LncRNA NR120519 Blocks KRT17 to Promote Cell Proliferation and Migration in Hypopharyngeal Squamous Carcinoma
Source: Cancers (Basel). 2023 Jan 18;15(3):603. doi: 10.3390/cancers15030603 (PMC9913485; doi:10.3390/cancers15030603)
Supplement: Supplementary file 1 [file cancers-15-00603-s001.zip › Table S2. Differentially expressed LncRNA.xls]

## Sheet: up_Treatment_vs_Normal
ProbeName	P-value	FDR	Fold Change	Regulation	type	transcript_type	lncRNA_level	seqname	GeneSymbol	source	RNAlength	chrom	strand	txStart	txEnd	Sequence	EntrezID	relationship	Associated_gene_acc	Associated_gene_name	Associated_protein_name	Associated_gene_strand	associated_gene_start	Associated_gene_end	group-Treatment(raw)	group-Normal(raw)	group-Treatment(normalized)	group-Normal(normalized)	[T1, Treatment](raw)	[T2, Treatment](raw)	[T3, Treatment](raw)	[N1, Normal](raw)	[N2, Normal](raw)	[N3, Normal](raw)	[T1, Treatment](normalized)	[T2, Treatment](normalized)	[T3, Treatment](normalized)	[N1, Normal](normalized)	[N2, Normal](normalized)	[N3, Normal](normalized)
ASHGV40053238	0.0250777	0.999763	3.25065	up	noncoding	long noncoding	Reliable	T364004	G086005	RNA-seq: Iyer et al 2015	671	chr9	+	106090105	106094868	CCCAAACCAGGTCTAATATCACTATATTCACTTTGGAATGAAAGTTCTCTCCAGTCCCAG		intergenic							32.3118	8.57207	4.66401	2.96328	56.5328	29.8281	10.5745	9.7367	5	10.9795	5.4336	4.59761	3.96081	3.06369	2.515	3.31116
ASHGV40008525	0.0277829	0.999763	2.11642	up	noncoding	long noncoding	Reliable	T059801	G013929	RNA-seq: Iyer et al 2015	6262	chr11	+	61355358	61409346	GTACCCTGTAAAGTACCTGGAATAGTCCAGAGCTCAAAAATTCTTATGATTATTAAAGGT		intergenic							13.7769	5.09877	3.53618	2.45455	23.385	8.79287	9.1528	5.29632	5	5	3.94964	2.91483	3.74406	2.49019	2.515	2.35848
ASHGV40022062	0.0163693	0.999763	2.1807	up	noncoding	long noncoding	Reliable	ENST00000427176	RP11-261C10.1	GENCODE	792	chr1	-	243169146	243170770	TTTAGGTATTGGGGCCAAAGGATGGATGACCATTTCAAATGATCCAGGCTAAACCAGCCT		intergenic							16.8765	6.28008	3.79102	2.66623	28.2966	14.6289	7.70383	8.8111	5	5.02913	4.27781	3.59495	3.50031	2.9473	2.515	2.53639
ASHGV40038786	0.0470003	0.999763	3.34591	up	noncoding	long noncoding	Reliable	ENST00000503465	RP11-83C7.1	GENCODE	500	chr4	+	38368534	38387380	CTAGGATTCTGCAACTTGAGGTGGGAGTGTCTATAAGCTGGAAACAAAAGTTTCAAAAAA		intergenic							72.6099	21.04	5.91813	4.17574	129.428	61.1205	27.2815	39.378	6.84493	16.8971	6.74776	5.55955	5.44709	5.05186	3.54697	3.92838
ASHGV40049757	0.0191539	0.999763	2.06654	up	noncoding	long noncoding	Reliable	T349334	G082398	RNA-seq: Iyer et al 2015	2455	chr8	-	108126664	108137912	ATTTCATTCCTTTAGATTACACAACTTCAATAAAGGTATGGGCGTTGTCCTCTATAAAGC		intergenic							40.8492	17.8796	5.26382	4.21661	57.2073	39.4444	25.8957	20.4032	17.0817	16.154	5.4534	4.97633	5.36174	4.12822	4.65862	3.863
ASHGV40001413	0.0432554	0.999763	2.1754	up	noncoding	long noncoding	Gold	NR_026562	C20orf24	RefSeq	1251	chr20	+	35234136	35240960	GAATAGCAGGGAAAGGCCATTGCTGCTCTGGAGCTGTGTGTGTGTGTGATGACTAAAGCA	55969	exon sense-overlapping	NM_001199534	C20orf24	chromosome 20 open reading frame 24	+	35234136	35240960	10937.3	4664.41	13.0333	11.912	5433.89	22351.2	5026.67	7792.9	4344.84	1855.48	12.4305	13.5006	13.1688	12.0113	12.2298	11.4949
ASHGV40001413	0.0432554	0.999763	2.1754	up	noncoding	long noncoding	Gold	NR_026562	C20orf24	RefSeq	1251	chr20	+	35234136	35240960	GAATAGCAGGGAAAGGCCATTGCTGCTCTGGAGCTGTGTGTGTGTGTGATGACTAAAGCA	55969	exon sense-overlapping	NM_001199535	TGIF2-C20orf24	TGIF2-C20orf24 readthrough	+	35202956	35240960	10937.3	4664.41	13.0333	11.912	5433.89	22351.2	5026.67	7792.9	4344.84	1855.48	12.4305	13.5006	13.1688	12.0113	12.2298	11.4949
ASHGV40001413	0.0432554	0.999763	2.1754	up	noncoding	long noncoding	Gold	NR_026562	C20orf24	RefSeq	1251	chr20	+	35234136	35240960	GAATAGCAGGGAAAGGCCATTGCTGCTCTGGAGCTGTGTGTGTGTGTGATGACTAAAGCA	55969	exon sense-overlapping	NM_018840	C20orf24		+	35234136	35240960	10937.3	4664.41	13.0333	11.912	5433.89	22351.2	5026.67	7792.9	4344.84	1855.48	12.4305	13.5006	13.1688	12.0113	12.2298	11.4949
ASHGV40001413	0.0432554	0.999763	2.1754	up	noncoding	long noncoding	Gold	NR_026562	C20orf24	RefSeq	1251	chr20	+	35234136	35240960	GAATAGCAGGGAAAGGCCATTGCTGCTCTGGAGCTGTGTGTGTGTGTGATGACTAAAGCA	55969	exon sense-overlapping	NM_199483	C20orf24		+	35234136	35240960	10937.3	4664.41	13.0333	11.912	5433.89	22351.2	5026.67	7792.9	4344.84	1855.48	12.4305	13.5006	13.1688	12.0113	12.2298	11.4949
ASHGV40001413	0.0432554	0.999763	2.1754	up	noncoding	long noncoding	Gold	NR_026562	C20orf24	RefSeq	1251	chr20	+	35234136	35240960	GAATAGCAGGGAAAGGCCATTGCTGCTCTGGAGCTGTGTGTGTGTGTGATGACTAAAGCA	55969	natural antisense	NM_032214	SLA2	Src-like-adaptor 2	-	35240923	35274619	10937.3	4664.41	13.0333	11.912	5433.89	22351.2	5026.67	7792.9	4344.84	1855.48	12.4305	13.5006	13.1688	12.0113	12.2298	11.4949
ASHGV40001413	0.0432554	0.999763	2.1754	up	noncoding	long noncoding	Gold	NR_026562	C20orf24	RefSeq	1251	chr20	+	35234136	35240960	GAATAGCAGGGAAAGGCCATTGCTGCTCTGGAGCTGTGTGTGTGTGTGATGACTAAAGCA	55969	natural antisense	NM_175077	SLA2		-	35240923	35274619	10937.3	4664.41	13.0333	11.912	5433.89	22351.2	5026.67	7792.9	4344.84	1855.48	12.4305	13.5006	13.1688	12.0113	12.2298	11.4949
ASHGV40034977	0.04695	0.999763	3.14971	up	noncoding	long noncoding	Reliable	T251296	G057801	RNA-seq: Iyer et al 2015	3562	chr3	-	138591970	138595532	CAATCTTGCTATGGACAAGCTTTCCTCAGGATGGTAAAGCAAACACACAAATAAATAAAT		intergenic							24.6461	5.18677	4.12079	2.46557	51.2071	15.3985	7.33263	5.5603	5	5	5.27369	3.66603	3.42266	2.52324	2.515	2.35848
ASHGV40026550	0.0160522	0.999763	2.10132	up	noncoding	long noncoding	Reliable	T187137	G042927	RNA-seq: Iyer et al 2015	1169	chr2	-	29319438	29320607	AATTCCAAGCCCTTTTGACCAAACCACTACTGTGTAGTTTCTAGGAGGAAGCTGCTTCTG		natural antisense	ENST00000401605	CLIP4		+	29320570	29397579	60.0794	27.8927	5.87197	4.80068	81.1213	59.3292	39.7877	26.2701	18.2164	39.1915	6.01759	5.51891	6.07941	4.48978	4.73789	5.17435
ASHGV40026550	0.0160522	0.999763	2.10132	up	noncoding	long noncoding	Reliable	T187137	G042927	RNA-seq: Iyer et al 2015	1169	chr2	-	29319438	29320607	AATTCCAAGCCCTTTTGACCAAACCACTACTGTGTAGTTTCTAGGAGGAAGCTGCTTCTG		natural antisense	ENST00000401617	CLIP4		+	29320593	29412509	60.0794	27.8927	5.87197	4.80068	81.1213	59.3292	39.7877	26.2701	18.2164	39.1915	6.01759	5.51891	6.07941	4.48978	4.73789	5.17435
ASHGV40020624	0.0314886	0.999763	3.34718	up	noncoding	long noncoding	Reliable	T031795	G007162	RNA-seq: Iyer et al 2015	2176	chr1	-	226287435	226289611	TCCAGTTATGTGTGTCTGTCTCTTACATAAAAAGCCCAGAGGTAGGAATTACAGAGTTGG		intergenic							173.351	61.0105	7.31237	5.56943	247.468	202.534	70.0515	120.121	21.1427	41.768	7.77658	7.13275	7.02778	6.5153	4.92486	5.26812
ASHGV40051596	0.0272969	0.999763	5.23026	up	noncoding	long noncoding	Reliable	ENST00000446754	RP11-321L2.2	GENCODE	687	chr9	-	23894987	23898052	GGCATTAGAAATCCTGGCGTTTTGCTGATGTTCTGCTTCTTGATGTAGATGCTTATACTG		intergenic							134.307	20.8588	6.67898	4.29209	278.519	84.0412	40.3598	30.919	8.08808	23.5693	7.96021	5.97426	6.10247	4.71472	3.74917	4.41239
ASHGV40015029	0.0276154	0.999763	1.85631	up	noncoding	long noncoding	Reliable	TCONS_00022517	XLOC_010841	RNA-seq: Cabili et al 2011	582	chr14	+	56961338	56963315	GTTTTGCATGTCAATCTTGTAAGCATGAAGACCTACTTATAGTAAGGTCATATGTGTTCT		intron sense-overlapping	ENST00000556810	TMEM260		+	56955071	57052620	13.4827	5.72441	3.43561	2.54317	22.5785	12.2059	5.66366	7.17324	5	5	3.88972	3.32497	3.09213	2.75603	2.515	2.35848
ASHGV40006628	0.0493626	0.999763	2.22762	up	noncoding	long noncoding	Reliable	uc001mfx.3	BC027619	UCSC_knowngene	1563	chr11	-	8032824	8038036	TATGATCATGTGAGTTACTATCATCTCTAACCTGTGTACAACTGCCACAGCATGAATTAG		intergenic							13.9625	5.10014	3.63682	2.48132	18.1619	9.56684	14.1586	5	5	5.30043	3.50613	3.00396	4.40036	2.34696	2.515	2.582
ASHGV40001040	0.0268662	0.999763	1.77925	up	noncoding	long noncoding	Gold	ENST00000447600	RP4-635E18.6	GENCODE	487	chr1	+	11159731	11162108	CATGCGCCAGGTAAGCTCCTGAAGAAAGCGTCTAGCTCCAACTGTGCTTCCTCCCTCCAG	101929136	natural antisense	ENST00000544779	EXOSC10		-	11126677	11159894	113.01	62.3857	6.78733	5.95606	151.185	122.935	64.9086	61.4972	62.8951	62.7649	6.98655	6.48	6.89545	5.65743	6.29979	5.91098
ASHGV40001040	0.0268662	0.999763	1.77925	up	noncoding	long noncoding	Gold	ENST00000447600	RP4-635E18.6	GENCODE	487	chr1	+	11159731	11162108	CATGCGCCAGGTAAGCTCCTGAAGAAAGCGTCTAGCTCCAACTGTGCTTCCTCCCTCCAG	101929136	natural antisense	NM_001001998	EXOSC10	exosome component 10	-	11126669	11159967	113.01	62.3857	6.78733	5.95606	151.185	122.935	64.9086	61.4972	62.8951	62.7649	6.98655	6.48	6.89545	5.65743	6.29979	5.91098
ASHGV40001040	0.0268662	0.999763	1.77925	up	noncoding	long noncoding	Gold	ENST00000447600	RP4-635E18.6	GENCODE	487	chr1	+	11159731	11162108	CATGCGCCAGGTAAGCTCCTGAAGAAAGCGTCTAGCTCCAACTGTGCTTCCTCCCTCCAG	101929136	natural antisense	NM_002685	EXOSC10		-	11126669	11159967	113.01	62.3857	6.78733	5.95606	151.185	122.935	64.9086	61.4972	62.8951	62.7649	6.98655	6.48	6.89545	5.65743	6.29979	5.91098
ASHGV40000448	0.036836	0.999763	2.14285	up	noncoding	long noncoding	Reliable	ENST00000418297	RP5-905H7.8	GENCODE	528	chr7	+	62814834	62819684	GATTTCCAAGGAATGCAGAAATAAGGAGGGACAGCTCTACCTATGTTTGGAGTCCATGAA		intergenic							29.0977	12.3234	4.75436	3.65483	42.7048	24.0524	20.5358	10.2621	8.34383	18.3641	4.96968	4.29976	4.99366	3.12662	3.78754	4.05034
ASHGV40025290	0.0265376	0.999763	2.90761	up	noncoding	long noncoding	Reliable	T170001	G039469	RNA-seq: Iyer et al 2015	1254	chr19	+	16066264	16068005	AGGATGGTTTTTATTGAAGAAGACACACCCTTTCTATAATAGAAAATGTCCACCCCCTGA		intergenic							43.9345	13.0859	5.25778	3.71795	79.2477	27.9397	24.6163	16.2556	6.24317	16.759	5.98323	4.50885	5.28127	3.79678	3.44163	3.91543
ASHGV40028386	0.0317591	0.999763	2.16548	up	noncoding	long noncoding	Reliable	TCONS_00004668	XLOC_001314	RNA-seq: Cabili et al 2011	1235	chr2	+	1562697	1567389	AGAGAGTGTTTCGTAAATTATTCATCCAACAAACGTTTGGCTGTCTCTTCCATGCCAGGC		intergenic							94.0938	42.5367	6.52867	5.41398	135.936	87.6341	58.711	36.4518	37.2698	53.8886	6.82683	6.02872	6.73046	4.94388	5.63595	5.66213
ASHGV40028897	0.0249061	0.999763	2.12027	up	noncoding	long noncoding	Reliable	T190140	G043751	RNA-seq: Iyer et al 2015	2055	chr2	+	61169418	61198084	ACAGAAGGTTTTCTTCCTCCAAATGATAGTTTCACTGAAGAGGCTCCCTGCAACCTTGAG		natural antisense	ENST00000407787	PUS10		-	61169359	61244328	111.101	56.0133	6.80392	5.71967	102.947	148.105	82.2496	81.8909	32.9755	53.1735	6.39141	6.72532	7.29503	6.03201	5.48579	5.64121
ASHGV40028897	0.0249061	0.999763	2.12027	up	noncoding	long noncoding	Reliable	T190140	G043751	RNA-seq: Iyer et al 2015	2055	chr2	+	61169418	61198084	ACAGAAGGTTTTCTTCCTCCAAATGATAGTTTCACTGAAGAGGCTCCCTGCAACCTTGAG		natural antisense	NM_144709	PUS10	pseudouridylate synthase 10	-	61167547	61245365	111.101	56.0133	6.80392	5.71967	102.947	148.105	82.2496	81.8909	32.9755	53.1735	6.39141	6.72532	7.29503	6.03201	5.48579	5.64121
ASHGV40043541	0.0278882	0.999763	1.94644	up	noncoding	long noncoding	Reliable	T304482	G071008	RNA-seq: Iyer et al 2015	2512	chr6	-	44678414	44681797	GTATCTAACTTGGGTTCAAATCCCAGCTTAGTTTGAATTTCCTCATCAGTTAAATAGGAA		intergenic							17.2323	8.80152	3.95344	2.9926	21.0937	18.7563	11.847	9.48732	5	11.9172	3.77335	3.94957	4.13741	3.03448	2.515	3.42833
ASHGV40045517	0.0251995	0.999763	3.71335	up	noncoding	long noncoding	Reliable	T029498	G006574	RNA-seq: Iyer et al 2015	985	chr1	+	208144351	208160572	GGAGATAGGAATTCGTTTTAGGATCTGGATTCAGTAAAATCTTACGTACATATTACAGCT		intergenic							29.0196	7.91364	4.70169	2.80897	47.505	18.3707	21.1833	13.7409	5	5	5.14127	3.91856	5.04523	3.55342	2.515	2.35848
ASHGV40047605	0.0372137	0.999763	2.07813	up	noncoding	long noncoding	Reliable	T319946	G074936	RNA-seq: Iyer et al 2015	297	chr7	+	23253699	23254282	CCTTATCTCACCAAATCTTCACCCTGAAGCCATGAATTAGAGCTTCTAGCTGACTAAATG		intergenic							13.7094	5.54968	3.601	2.54572	19.5293	9.76051	11.8383	5	5	6.64903	3.63789	3.02904	4.13609	2.34696	2.515	2.77521
ASHGV40025306	0.0277905	0.999763	1.67791	up	noncoding	long noncoding	Reliable	ENST00000597851	CTD-3222D19.10	GENCODE	190	chr19	+	16676361	16677141	TCAATGTGCTATCTGGACTATACTGTCAGGAGGTGAAAGAGTCACCTTCTCTTCCTTGAC		intronic antisense	ENST00000431408	SLC35E1		-	16675916	16682987	13.7104	7.03554	3.52099	2.77432	21.8586	11.7531	7.51949	7.43292	5	8.67369	3.83484	3.26706	3.46106	2.7913	2.515	3.01666
ASHGV40025306	0.0277905	0.999763	1.67791	up	noncoding	long noncoding	Reliable	ENST00000597851	CTD-3222D19.10	GENCODE	190	chr19	+	16676361	16677141	TCAATGTGCTATCTGGACTATACTGTCAGGAGGTGAAAGAGTCACCTTCTCTTCCTTGAC		intronic antisense	ENST00000436553	SLC35E1		-	16664181	16683115	13.7104	7.03554	3.52099	2.77432	21.8586	11.7531	7.51949	7.43292	5	8.67369	3.83484	3.26706	3.46106	2.7913	2.515	3.01666
ASHGV40025306	0.0277905	0.999763	1.67791	up	noncoding	long noncoding	Reliable	ENST00000597851	CTD-3222D19.10	GENCODE	190	chr19	+	16676361	16677141	TCAATGTGCTATCTGGACTATACTGTCAGGAGGTGAAAGAGTCACCTTCTCTTCCTTGAC		intronic antisense	NM_024881	SLC35E1	solute carrier family 35 member E1	-	16660647	16683193	13.7104	7.03554	3.52099	2.77432	21.8586	11.7531	7.51949	7.43292	5	8.67369	3.83484	3.26706	3.46106	2.7913	2.515	3.01666
ASHGV40050727	0.022861	0.999763	2.00817	up	noncoding	long noncoding	Reliable	T344817	G081107	RNA-seq: Iyer et al 2015	2746	chr8	+	62679327	62686569	TCTACTTTCCGTCTTAGAATGTGTGCTCAGGTTGCGGTGTGTACGGTGTGGATAAATGAT		intergenic							77.4265	33.7096	6.04077	5.03489	84.0014	117.902	30.3763	48.721	21.7191	30.6888	6.07132	6.42345	5.62754	5.34059	4.95763	4.80645
ASHGV40035834	0.018184	0.999763	1.8114	up	noncoding	long noncoding	Reliable	TCONS_00005996	XLOC_002621	RNA-seq: Cabili et al 2011	542	chr3	+	40684764	40685532	ACTGAGGAACAGAACGTTACAAATCCCACCTGGAATTTTCTGAACCTACCTTGAAAGAAG		intergenic							12.9368	6.52379	3.49606	2.63896	17.1907	12.9966	8.6231	9.57138	5	5	3.41425	3.41748	3.65645	3.04339	2.515	2.35848
ASHGV40015405	0.0269794	0.999763	2.36346	up	noncoding	long noncoding	Reliable	T109873	G026021	RNA-seq: Iyer et al 2015	1004	chr14	+	97875467	97876574	GGATGTGTGGTTGTGTGTGTGCGTATGTCAGCACCTTTTTACCTTAAAGAGATACGCGAA		intergenic							5990.22	2654.3	12.4971	11.2562	4838.17	8806.48	4326.02	3745.7	1912.8	2304.39	12.2795	12.2571	12.9547	10.8985	11.0561	11.8141
ASHGV40002561	0.00989751	0.999763	1.59279	up	noncoding	long noncoding	Reliable	ENST00000591657	CTC-518P12.6	GENCODE	511	chr19	+	4838343	4838919	TACTGAATACCAGAGCATTTCAACAAGGCTTACCACACAGGCCCACTTAGACCAGAAATC		natural antisense	ENST00000589163	PLIN3		-	4838382	4859648	244.11	152.704	7.85746	7.1859	265.395	352.742	114.194	187.711	106.962	163.439	7.88435	7.86394	7.82408	7.07335	7.01194	7.47241
ASHGV40002561	0.00989751	0.999763	1.59279	up	noncoding	long noncoding	Reliable	ENST00000591657	CTC-518P12.6	GENCODE	511	chr19	+	4838343	4838919	TACTGAATACCAGAGCATTTCAACAAGGCTTACCACACAGGCCCACTTAGACCAGAAATC		natural antisense	NM_001164189	PLIN3		-	4838345	4867780	244.11	152.704	7.85746	7.1859	265.395	352.742	114.194	187.711	106.962	163.439	7.88435	7.86394	7.82408	7.07335	7.01194	7.47241
ASHGV40002561	0.00989751	0.999763	1.59279	up	noncoding	long noncoding	Reliable	ENST00000591657	CTC-518P12.6	GENCODE	511	chr19	+	4838343	4838919	TACTGAATACCAGAGCATTTCAACAAGGCTTACCACACAGGCCCACTTAGACCAGAAATC		natural antisense	NM_001164194	PLIN3		-	4838345	4867780	244.11	152.704	7.85746	7.1859	265.395	352.742	114.194	187.711	106.962	163.439	7.88435	7.86394	7.82408	7.07335	7.01194	7.47241
ASHGV40002561	0.00989751	0.999763	1.59279	up	noncoding	long noncoding	Reliable	ENST00000591657	CTC-518P12.6	GENCODE	511	chr19	+	4838343	4838919	TACTGAATACCAGAGCATTTCAACAAGGCTTACCACACAGGCCCACTTAGACCAGAAATC		natural antisense	NM_005817	PLIN3	perilipin 3	-	4838345	4867780	244.11	152.704	7.85746	7.1859	265.395	352.742	114.194	187.711	106.962	163.439	7.88435	7.86394	7.82408	7.07335	7.01194	7.47241
ASHGV40025458	0.0212668	0.999763	1.85178	up	noncoding	long noncoding	Reliable	ENST00000592931	AC005616.2	GENCODE	579	chr19	+	29000144	29009635	TTTTTCGTGGAAAGCCTCTGAAACGTCTACCTGGAGCTCTCTGTGTAGTTGTATGGATAC		intergenic							27.3796	13.1727	4.64898	3.76007	39.9553	24.0167	18.1667	13.0482	8.14397	18.326	4.85734	4.29748	4.79213	3.47563	3.75754	4.04704
ASHGV40057001	0.0450756	0.999763	1.88748	up	noncoding	long noncoding	Reliable	ENST00000506878	RP11-415C15.1	GENCODE	482	chr4	-	27135617	27141673	CGAAGGCTGCTGCACAAAGAAGAGTAAACCAGATTCTGCCCCAAAAGACTAGCTAAAGAG		intergenic							27.3932	12.8647	4.6045	3.68804	43.9257	21.8489	16.4048	13.4195	6.3159	18.8586	5.01732	4.16657	4.62962	3.51942	3.45402	4.09068
ASHGV40032432	0.0416152	0.999763	1.89841	up	noncoding	long noncoding	Reliable	T223355	G051533	RNA-seq: Iyer et al 2015	1335	chr21	+	15193374	15195013	GAAGATACTCACTCACATCAACCCAATTAAAACCACATTTTCTATAGCTGGATGTAACAA		intergenic							36.6834	16.5341	4.98233	4.05754	60.6545	32.3206	17.0752	23.4459	9.34495	16.8115	5.54565	4.7065	4.69484	4.32857	3.92321	3.92084
ASHGV40050762	0.03228	0.999763	1.88177	up	noncoding	long noncoding	Reliable	T345223	G081235	RNA-seq: Iyer et al 2015	930	chr8	+	67259955	67311436	AGTGGTTTGAGAAGCTATGGAAAGGAAATATTAATCCAGACATAGACCTAGGACTTGAAG		intergenic							13.4036	5.6764	3.44803	2.53594	23.2918	10.0008	6.9183	7.02922	5	5	3.94392	3.05649	3.34367	2.73435	2.515	2.35848
ASHGV40017338	0.0256018	0.999763	3.64523	up	noncoding	long noncoding	Reliable	ENST00000560586	RP11-522B15.7	GENCODE	542	chr15	+	96992071	96992979	GATGTTGCCACAATTGTGTGTGTGATCTTCAATCACGGATGTCATCAAATTTTATTAAAC		intergenic							66.4161	15.5422	5.70581	3.8398	85.5289	94.3952	19.3241	25.5187	5.23627	15.8717	6.09754	6.12861	4.89129	4.44844	3.23172	3.83925
ASHGV40060356	0.0179682	0.999763	1.95418	up	noncoding	long noncoding	Reliable	uc.332-	uc.332	UCR	337	chr11	-	116232689	116233026	AGACTGTCTGGTAAAGAGATAAATAAGTGTCTCTTCAAATCCTCGATCTCCTCTTCTCTA		intergenic							38.1775	18.5149	5.19526	4.2287	50.921	35.8944	27.717	18.2642	11.5525	25.7281	5.26422	4.84817	5.47339	3.96541	4.17679	4.5439
ASHGV40005370	0.0260867	0.999763	1.80161	up	noncoding	long noncoding	Gold	ENST00000427232	RP11-139J15.5	GENCODE	548	chr10	+	19035361	19036782	TGTTTCTGCAAGATGCCATGCTAGGCACTGTACACAATTAAAATGAGTTCCCATCTCCAA		intergenic							19.0716	8.26816	4.04929	3.2	28.0161	18.805	10.3936	10.2001	7.25554	7.34883	4.25916	3.95382	3.9349	3.12115	3.61911	2.85975
ASHGV40051815	0.00786592	0.999763	1.97192	up	noncoding	long noncoding	Gold	NR_110647	LOC101927069	RefSeq	2222	chr9	-	71568003	71590757	AATTTAGCAAACTTGAGAGGAAAATCCTGAGCTACCACTGGGAAAAGCAAAGAAATATAT	101927069	intronic antisense	NM_001278253	PIP5K1B		+	71320329	71624092	13.4497	5.97595	3.55436	2.57476	15.9604	15.4594	8.92942	7.92784	5	5	3.28406	3.67179	3.70723	2.85081	2.515	2.35848
ASHGV40051815	0.00786592	0.999763	1.97192	up	noncoding	long noncoding	Gold	NR_110647	LOC101927069	RefSeq	2222	chr9	-	71568003	71590757	AATTTAGCAAACTTGAGAGGAAAATCCTGAGCTACCACTGGGAAAAGCAAAGAAATATAT	101927069	intronic antisense	NM_003558	PIP5K1B	phosphatidylinositol-4-phosphate 5-kinase, type I, beta	+	71320329	71624092	13.4497	5.97595	3.55436	2.57476	15.9604	15.4594	8.92942	7.92784	5	5	3.28406	3.67179	3.70723	2.85081	2.515	2.35848
ASHGV40059052	0.0151657	0.999763	2.40982	up	noncoding	long noncoding	Reliable	T343712	G080781	RNA-seq: Iyer et al 2015	300	chr8	+	51853771	51856450	TTATAGCAGACACAAGACATCTGCCATTCTCCAAACAAGCTCAGGCTGGAGAAGTGAATG		intergenic							19.5722	7.18249	4.05213	2.78321	24.2238	25.0712	9.42158	5.57961	5	10.9679	4.00738	4.36037	3.78865	2.52516	2.515	3.30947
ASHGV40047912	0.0282458	0.999763	2.48475	up	noncoding	long noncoding	Reliable	T324723	G076040	RNA-seq: Iyer et al 2015	9637	chr7	+	56688928	56699375	CCAGTCATTGAATTTCTGTTTTCCTCTTTGTTCAAATTGTCACCTGTTTTAGAGGCAAAA		intergenic							40.4636	13.7023	5.11522	3.80212	70.3172	32.2284	18.8452	20.2527	8.70427	12.15	5.7906	4.70231	4.85275	4.11463	3.83707	3.45466
ASHGV40050633	0.0278156	0.999763	2.27547	up	noncoding	long noncoding	Reliable	ENST00000362770	RN7SKP294	GENCODE	338	chr8	+	50242768	50243106	GTTGCTTAATGATTTCACTGCATGGGTTTGGTTGCTCACTATAGCAATTAGCAGTAATTT		intergenic							19.8168	8.45919	4.13548	2.94932	29.9404	16.68	12.8301	13.4776	5	6.89992	4.37629	3.77935	4.25081	3.5259	2.515	2.80706
ASHGV40023803	0.0122262	0.999763	1.78239	up	noncoding	long noncoding	Reliable	ENST00000358469	CTB-25J19.1	GENCODE	510	chr19	-	7019310	7021442	AGGAACTCTACAGCTATGGGAGAACCTGCGTTCACCTCTTTTCCAAGCCTGCCTGTTCTG		intergenic							45.0575	23.4968	5.40519	4.57138	65.5113	41.6388	28.0224	29.5098	15.0935	25.8873	5.67683	5.04747	5.49126	4.65635	4.50447	4.5533
ASHGV40054870	0.028617	0.999763	1.56258	up	noncoding	long noncoding	Gold	NR_110387	LOC101927501	RefSeq	2228	chrX	+	43036242	43085847	TAAAGCCTTACATGTGAAGTAAGTCCTTTCAATTGTCTGACTCCGGGTGATTGTTATACC	101927501	intergenic							10.8218	5.4945	3.156	2.51207	18.0362	9.08324	5.3458	6.48349	5	5	3.4948	2.94506	3.02813	2.66272	2.515	2.35848
ASHGV40013955	0.033976	0.999763	2.62267	up	noncoding	long noncoding	Reliable	ENST00000555024	RP11-561B11.3	GENCODE	624	chr14	-	35831437	35832834	GAATGTCGTTGGCAGGTAGACATCTGTCTCAATTTCTAAAGAATGATCTGATTTTCTAAA		intergenic							23.4267	8.26832	4.31625	2.92522	40.9708	14.8693	14.44	8.89484	5	10.9101	4.90117	3.61607	4.43151	2.95725	2.515	3.3034
ASHGV40039509	0.00926193	0.999763	1.9359	up	noncoding	long noncoding	Gold	NR_121627	LOC100996286	RefSeq	1592	chr4	+	153021969	153025868	ACAACATCCACTATGAAATGTGGTGTGTGCTGGGTGGGGGCTGACTGAGGAGCTCGAGAG	100996286	intergenic							235.233	116.457	7.7535	6.8005	192.241	396.544	116.914	147.535	98.3017	103.536	7.37389	8.02549	7.86114	6.77978	6.89936	6.72237
ASHGV40007496	0.0165286	0.999763	1.53438	up	noncoding	long noncoding	Reliable	T011381	G002410	RNA-seq: Iyer et al 2015	2396	chr1	-	54600589	54602985	GGCCTTTTGGAAGCCCAAAGTTGGAATAGACACATAAAGTCACCTAGTCCATAAAACTGA		intergenic							11.3127	5.78349	3.22831	2.61066	18.0537	10.023	5.86125	7.21018	5	5.14029	3.49653	3.0599	3.1285	2.76141	2.515	2.55556
ASHGV40042637	0.0311164	0.999763	1.52926	up	noncoding	long noncoding	Reliable	T292220	G068338	RNA-seq: Iyer et al 2015	1634	chr5	+	158758321	158878391	TGTATAGCTGCTTAGGGGAAGAACAAAGAAAGTACACTCTCCTTGCATTCAAAGGATATT		bidirectional	NM_002187	IL12B	interleukin 12B	-	158741790	158757481	30.7847	18.4039	4.85424	4.2414	37.9076	33.2406	21.206	17.7466	13.1846	24.2804	4.76928	4.74698	5.04644	3.92508	4.34278	4.45633
ASHGV40041736	0.015619	0.999763	3.52488	up	noncoding	long noncoding	Reliable	T282252	G065735	RNA-seq: Iyer et al 2015	1234	chr5	+	52820252	52844085	TATTTACCTGGATCACTATTCACCATAAGGGTCAAGGAAGCAAAGAAATAAATGAGGCCT		intergenic							24.8468	6.03361	4.39877	2.58119	44.035	14.5757	15.9296	8.10083	5	5	5.02173	3.58951	4.58505	2.8701	2.515	2.35848
ASHGV40007476	0.0371199	0.999763	2.85825	up	noncoding	long noncoding	Reliable	T065925	G015217	RNA-seq: Iyer et al 2015	1006	chr11	-	93915222	93918764	CTAAAACTGGGAAGTTCCACAGATGTTAAAGATTTTTGTGTGTGTGTGTAAAATGTGAAC		intergenic							3647.97	1233.77	11.5071	9.992	1512.78	7389.56	2041.57	1946.56	1155.05	599.686	10.594	11.9997	11.9277	9.99305	10.3106	9.67239
ASHGV40017653	0.046081	0.999763	1.75786	up	noncoding	long noncoding	Gold	ENST00000572479	RP11-65J21.4	GENCODE	580	chr16	-	14501895	14512729	TGACTTCATATAGTGAAAATTGTCTAAAAGATAAGGCAGGAGCTCTGGTTGACACCCCCC		intergenic							20.1027	9.14464	4.09553	3.28171	33.9745	14.983	11.3506	11.5752	6.00138	9.85729	4.58619	3.62826	4.07213	3.29117	3.3935	3.16046
ASHGV40018995	0.031888	0.999763	6.30975	up	noncoding	long noncoding	Reliable	T131413	G030769	RNA-seq: Iyer et al 2015	724	chr16	+	33950154	33953766	ATGACCTATAAGTGTGTGTTCCCATGAGTGATTTCTAAGAAATGGCACTGTACACTGAAG		intergenic							1655.96	269.202	10.2412	7.58362	2926.79	1781.09	259.997	541.885	144.888	120.833	11.5602	10.0557	9.10777	8.35823	7.41515	6.97747
ASHGV40015684	0.0337791	0.999763	3.39856	up	noncoding	long noncoding	Reliable	T114178	G026944	RNA-seq: Iyer et al 2015	1262	chr15	-	34936078	34940993	AATTAAGTTGCCACTTATTATCAGTACATGAGGTTGTCTGTGTGTCTATATGCAAAACCT		intergenic							261.506	70.6928	7.72798	5.96306	291.857	422.113	70.5489	104.864	70.0825	37.1321	8.03696	8.10786	7.03912	6.35167	6.44558	5.09192
ASHGV40059291	0.00287844	0.999763	2.92884	up	noncoding	long noncoding	Reliable	TCONS_00004060	XLOC_001908	RNA-seq: Cabili et al 2011	303	chr2	+	238121307	238121926	GTAAGGTATGTGGTGTGTGACATATGTGTGATACGTGTGTGGCATCTGTGTAAGGTATGT		intergenic							1754.79	557.144	10.5293	8.97894	1487.14	3230.85	546.389	741.001	534.346	396.085	10.568	10.8546	10.1653	8.7459	9.19374	8.99719
ASHGV40060217	0.0307643	0.999763	1.74277	up	noncoding	long noncoding	Reliable	uc.269+	uc.269	UCR	217	chr9	+	126537936	126538153	AGGTCTCACTCCTTTTACAACACACGAAAAAGCAGTCGATAATGGGCCCATGCTGAATTC		intronic antisense	ENST00000373618	DENND1A		-	126175549	126692431	20.7518	10.3907	4.21165	3.41026	31.137	17.4531	13.6654	10.9474	5.49804	14.7267	4.44187	3.84604	4.34703	3.21052	3.29181	3.72845
ASHGV40060217	0.0307643	0.999763	1.74277	up	noncoding	long noncoding	Reliable	uc.269+	uc.269	UCR	217	chr9	+	126537936	126538153	AGGTCTCACTCCTTTTACAACACACGAAAAAGCAGTCGATAATGGGCCCATGCTGAATTC		intronic antisense	ENST00000394215	DENND1A		-	126163869	126692417	20.7518	10.3907	4.21165	3.41026	31.137	17.4531	13.6654	10.9474	5.49804	14.7267	4.44187	3.84604	4.34703	3.21052	3.29181	3.72845
ASHGV40060217	0.0307643	0.999763	1.74277	up	noncoding	long noncoding	Reliable	uc.269+	uc.269	UCR	217	chr9	+	126537936	126538153	AGGTCTCACTCCTTTTACAACACACGAAAAAGCAGTCGATAATGGGCCCATGCTGAATTC		intronic antisense	ENST00000394219	DENND1A		-	126143615	126692393	20.7518	10.3907	4.21165	3.41026	31.137	17.4531	13.6654	10.9474	5.49804	14.7267	4.44187	3.84604	4.34703	3.21052	3.29181	3.72845
ASHGV40060217	0.0307643	0.999763	1.74277	up	noncoding	long noncoding	Reliable	uc.269+	uc.269	UCR	217	chr9	+	126537936	126538153	AGGTCTCACTCCTTTTACAACACACGAAAAAGCAGTCGATAATGGGCCCATGCTGAATTC		intronic antisense	NM_020946	DENND1A	DENN/MADD domain containing 1A	-	126141932	126692417	20.7518	10.3907	4.21165	3.41026	31.137	17.4531	13.6654	10.9474	5.49804	14.7267	4.44187	3.84604	4.34703	3.21052	3.29181	3.72845
ASHGV40060217	0.0307643	0.999763	1.74277	up	noncoding	long noncoding	Reliable	uc.269+	uc.269	UCR	217	chr9	+	126537936	126538153	AGGTCTCACTCCTTTTACAACACACGAAAAAGCAGTCGATAATGGGCCCATGCTGAATTC		intronic antisense	NM_024820	DENND1A		-	126163869	126692417	20.7518	10.3907	4.21165	3.41026	31.137	17.4531	13.6654	10.9474	5.49804	14.7267	4.44187	3.84604	4.34703	3.21052	3.29181	3.72845
ASHGV40059244	0.0264944	0.999763	1.6798	up	noncoding	long noncoding	Reliable	TCONS_00001140	XLOC_000389	RNA-seq: Cabili et al 2011	2377	chr1	+	148352315	148354746	CAAAACGGTGAATATATATATGTCCTAAGAATCAATTAGACATACATGTGAGTATCTATT		intergenic							11.29	5.78715	3.29992	2.55163	16.0271	9.47501	8.36793	7.36145	5	5	3.29299	2.99214	3.61465	2.78142	2.515	2.35848
ASHGV40053715	0.0334549	0.999763	4.06315	up	noncoding	long noncoding	Reliable	TCONS_00017283	XLOC_008102	RNA-seq: Cabili et al 2011	215	chrX	-	2737205	2742169	GCCGGGCTTCTGTTCCTGTGTGTGTTGGTCTCCAGGAAGCCATGGAGAGCTTGGCAGCAG		intergenic							317.341	99.7397	8.32402	6.30142	304.3	452.385	195.337	161.092	101.339	36.7878	8.10126	8.2081	8.66271	6.88596	6.94006	5.07826
ASHGV40029734	0.0133142	0.999763	1.87491	up	noncoding	long noncoding	Reliable	T202426	G046737	RNA-seq: Iyer et al 2015	1681	chr2	+	167327015	167404943	AATTTGCAATCTCTACTGTCTTTATTTCCACAGTATCTGCAGATTCTATCACACCCACTC		natural antisense	ENST00000419992	SCN7A		-	167288830	167350757	12.8136	5.29974	3.38936	2.48254	21.3192	10.7099	6.41165	5.89924	5	5	3.79385	3.138	3.23625	2.57414	2.515	2.35848
ASHGV40029734	0.0133142	0.999763	1.87491	up	noncoding	long noncoding	Reliable	T202426	G046737	RNA-seq: Iyer et al 2015	1681	chr2	+	167327015	167404943	AATTTGCAATCTCTACTGTCTTTATTTCCACAGTATCTGCAGATTCTATCACACCCACTC		natural antisense	ENST00000441411	SCN7A		-	167313462	167350715	12.8136	5.29974	3.38936	2.48254	21.3192	10.7099	6.41165	5.89924	5	5	3.79385	3.138	3.23625	2.57414	2.515	2.35848
ASHGV40029734	0.0133142	0.999763	1.87491	up	noncoding	long noncoding	Reliable	T202426	G046737	RNA-seq: Iyer et al 2015	1681	chr2	+	167327015	167404943	AATTTGCAATCTCTACTGTCTTTATTTCCACAGTATCTGCAGATTCTATCACACCCACTC		natural antisense	NM_002976	SCN7A	sodium channel, voltage gated, type VII alpha subunit	-	167260082	167343481	12.8136	5.29974	3.38936	2.48254	21.3192	10.7099	6.41165	5.89924	5	5	3.79385	3.138	3.23625	2.57414	2.515	2.35848
ASHGV40046965	0.0488231	0.999763	4.52115	up	noncoding	long noncoding	Reliable	T331104	G077557	RNA-seq: Iyer et al 2015	1034	chr7	-	108649314	108729331	ACACGTGCCAGCATTCTTTCTGATAAATGTTTGGCCAAGTACATATCTCATACAGATGAT		intergenic							72.9525	17.1638	5.91196	3.73527	138.678	50.9941	29.1857	25.448	5	21.0433	6.8585	5.31763	5.55975	4.44483	2.515	4.24598
ASHGV40022342	0.00631705	0.999763	1.849	up	noncoding	long noncoding	Reliable	T156428	G036093	RNA-seq: Iyer et al 2015	1595	chr17	+	79335675	79337270	ACTGTAGTCCAGCACCAGAGAGCTGACTCCAGCCTCCTCCTTTCCATGTCTGGTTAGGAC		intergenic							234.186	122.5	7.77397	6.88723	299.101	306.345	97.1135	147.739	94.6269	125.134	8.07025	7.67636	7.57531	6.78152	6.84538	7.03477
ASHGV40058322	0.0350502	0.999763	1.83762	up	noncoding	long noncoding	Reliable	T131252	G030730	RNA-seq: Iyer et al 2015	7180	chr16	+	33310023	33522902	AGCATACCAGGGTAGAGCCAGACCTTGGCCCTTCCCCAGCCTTGTCCTAGACCTGGCCAT		intergenic							526.851	278.304	8.78927	7.91143	376.338	1010.42	193.795	446.35	183.98	204.581	8.43259	9.28497	8.65024	8.12539	7.73446	7.87444
ASHGV40029155	0.00485725	0.999763	3.5027	up	noncoding	long noncoding	Reliable	uc021vkv.1	IGKV	UCSC_knowngene	271	chr2	+	89197030	89197301	CCTCACAATTAATAACATAGAATCTGAGGATGCTGCATATTACTTCTGTCTACAACATGA		intergenic							26.2316	7.31612	4.61527	2.8068	37.0218	20.5776	21.0953	8.19925	5	8.7491	4.72789	4.07982	5.03809	2.88039	2.515	3.02502
ASHGV40023669	0.0316791	0.999763	1.92172	up	noncoding	long noncoding	Reliable	T165464	G038439	RNA-seq: Iyer et al 2015	768	chr19	-	1037664	1039427	TGTGGCTTCAGCTTTTGCTCCTCCTCCCAATGGTGAGGTGGACATTTTCCCCTTGATCCC		natural antisense	ENST00000568865	CNN2		+	1031135	1038063	108.155	54.3677	6.70681	5.76441	154.016	110.666	59.7826	49.3566	44.3154	69.431	7.01797	6.34044	6.76201	5.35788	5.85441	6.08095
ASHGV40023669	0.0316791	0.999763	1.92172	up	noncoding	long noncoding	Reliable	T165464	G038439	RNA-seq: Iyer et al 2015	768	chr19	-	1037664	1039427	TGTGGCTTCAGCTTTTGCTCCTCCTCCCAATGGTGAGGTGGACATTTTCCCCTTGATCCC		natural antisense	NM_001303499	CNN2		+	1026273	1039067	108.155	54.3677	6.70681	5.76441	154.016	110.666	59.7826	49.3566	44.3154	69.431	7.01797	6.34044	6.76201	5.35788	5.85441	6.08095
ASHGV40023669	0.0316791	0.999763	1.92172	up	noncoding	long noncoding	Reliable	T165464	G038439	RNA-seq: Iyer et al 2015	768	chr19	-	1037664	1039427	TGTGGCTTCAGCTTTTGCTCCTCCTCCCAATGGTGAGGTGGACATTTTCCCCTTGATCCC		natural antisense	NM_001303501	CNN2		+	1026273	1039067	108.155	54.3677	6.70681	5.76441	154.016	110.666	59.7826	49.3566	44.3154	69.431	7.01797	6.34044	6.76201	5.35788	5.85441	6.08095
ASHGV40023669	0.0316791	0.999763	1.92172	up	noncoding	long noncoding	Reliable	T165464	G038439	RNA-seq: Iyer et al 2015	768	chr19	-	1037664	1039427	TGTGGCTTCAGCTTTTGCTCCTCCTCCCAATGGTGAGGTGGACATTTTCCCCTTGATCCC		natural antisense	NM_004368	CNN2	calponin 2	+	1026273	1039067	108.155	54.3677	6.70681	5.76441	154.016	110.666	59.7826	49.3566	44.3154	69.431	7.01797	6.34044	6.76201	5.35788	5.85441	6.08095
ASHGV40023669	0.0316791	0.999763	1.92172	up	noncoding	long noncoding	Reliable	T165464	G038439	RNA-seq: Iyer et al 2015	768	chr19	-	1037664	1039427	TGTGGCTTCAGCTTTTGCTCCTCCTCCCAATGGTGAGGTGGACATTTTCCCCTTGATCCC		natural antisense	NM_201277	CNN2		+	1026273	1039067	108.155	54.3677	6.70681	5.76441	154.016	110.666	59.7826	49.3566	44.3154	69.431	7.01797	6.34044	6.76201	5.35788	5.85441	6.08095
ASHGV40027468	0.0133985	0.999763	2.36763	up	noncoding	long noncoding	Reliable	T199926	G046100	RNA-seq: Iyer et al 2015	3315	chr2	-	135944382	135949823	TTTTGTTGTTGTGTATGTGTGTGGGGTGGGAGATGGAGTCTTTCTGTGTCCTGCAGGCTG		intergenic							3253.01	1531.27	11.4484	10.205	3330.35	5387.91	1040.76	2791.53	1132.87	669.425	11.7603	11.5719	11.013	10.488	10.2835	9.84336
ASHGV40023953	0.0113535	0.999763	1.99367	up	noncoding	long noncoding	Reliable	ENST00000590065	CTD-2659N19.9	GENCODE	388	chr19	-	12895352	12895915	TGTCTCCATGTGTGTCACACGCCATTGTGTCTGCCTTGCTGTGTGCCTCTCACCTGAATG		intergenic							397.969	194.355	8.53872	7.54329	493.134	545.019	155.755	218.1	190.812	174.154	8.85778	8.45564	8.30273	7.26344	7.78325	7.58319
ASHGV40008989	0.0378958	0.999763	2.95929	up	noncoding	long noncoding	Reliable	T065714	G015153	RNA-seq: Iyer et al 2015	625	chr11	+	91485227	91491805	CCTATTATGTGTCTGTTCCATGAACCCTCTGGTATTAACTAAGAATAAAGAATGCAGAAT		intergenic							34.8358	11.3843	4.84576	3.28051	56.151	35.1526	13.204	16.6819	5	12.471	5.42297	4.81902	4.2953	3.83737	2.515	3.48916
ASHGV40027944	0.0211259	0.999763	2.21606	up	noncoding	long noncoding	Reliable	T206044	G047670	RNA-seq: Iyer et al 2015	4721	chr2	-	204084499	204090888	CACCAATTGAAATGTCCACCTGTTATTTCATTCCAATGATACTGTTCATTTCTCCCATTA		natural antisense	ENST00000434469	NBEAL1		+	204073357	204091101	102.364	47.3684	6.57024	5.42224	104.926	149.648	52.5179	72.3175	20.0047	49.7829	6.42218	6.73823	6.55031	5.87089	4.85873	5.5371
ASHGV40039603	0.0137902	0.999763	3.36418	up	noncoding	long noncoding	Gold	NR_121676	LINC01179	RefSeq	2163	chr4	+	166605790	166683930	GTGTGAGTCTGTATAAAAGATGGAATCATATTCTTCATGTTGCTTTCTATTCTGTTGTGC	101928151	intergenic							33.7556	9.32879	4.80362	3.05336	51.6403	36.9199	12.7066	13.0809	5	9.90543	5.28815	4.88543	4.23728	3.47947	2.515	3.16563
ASHGV40008181	0.018687	0.999763	1.70963	up	noncoding	long noncoding	Reliable	T012423	G002633	RNA-seq: Iyer et al 2015	2146	chr1	-	63793003	63796560	ATCAGTAGTGTTGACTTTAAATCTCAACGAGAGAGCTGTTTCCAGTGCCGTTTGTCGCAG		intergenic							13.1296	6.14612	3.4348	2.66111	21.2803	11.4546	6.65397	6.24471	5	7.19365	3.78949	3.22946	3.28545	2.62672	2.515	2.84162
ASHGV40057012	0.0179556	0.999763	2.86497	up	noncoding	long noncoding	Reliable	T264564	G061014	RNA-seq: Iyer et al 2015	8611	chr4	-	49231906	49497060	CTGGTTGCTCTTTGAGCCAGCTTGGCTTTGCCTGGGATGAATAGGACTCAGTGCAACAAA		intergenic							66.4735	21.094	5.84888	4.33036	106.836	65.0759	27.5085	33.3156	9.99883	19.9675	6.44731	5.63834	5.461	4.81733	4.00319	4.17058
ASHGV40010926	0.027812	0.999763	2.12681	up	noncoding	long noncoding	Reliable	ENST00000537149	RP11-664D1.1	GENCODE	678	chr12	+	3980899	4019504	TGTATTTCATGCTATGGCTTTTGTCATTTGAATTATCAGTAGCTGTCTCGGAGCTATTAC		intronic antisense	ENST00000397096	PARP11		-	3916249	3982608	16.9627	7.40844	3.9064	2.81771	25.4347	12.838	12.6154	10.735	5	6.49035	4.0908	3.3999	4.2285	3.1825	2.515	2.75563
ASHGV40010926	0.027812	0.999763	2.12681	up	noncoding	long noncoding	Reliable	ENST00000537149	RP11-664D1.1	GENCODE	678	chr12	+	3980899	4019504	TGTATTTCATGCTATGGCTTTTGTCATTTGAATTATCAGTAGCTGTCTCGGAGCTATTAC		intronic antisense	ENST00000447133	PARP11		-	3918026	3982608	16.9627	7.40844	3.9064	2.81771	25.4347	12.838	12.6154	10.735	5	6.49035	4.0908	3.3999	4.2285	3.1825	2.515	2.75563
ASHGV40010926	0.027812	0.999763	2.12681	up	noncoding	long noncoding	Reliable	ENST00000537149	RP11-664D1.1	GENCODE	678	chr12	+	3980899	4019504	TGTATTTCATGCTATGGCTTTTGTCATTTGAATTATCAGTAGCTGTCTCGGAGCTATTAC		intronic antisense	ENST00000450737	PARP11		-	3938139	3982608	16.9627	7.40844	3.9064	2.81771	25.4347	12.838	12.6154	10.735	5	6.49035	4.0908	3.3999	4.2285	3.1825	2.515	2.75563
ASHGV40010926	0.027812	0.999763	2.12681	up	noncoding	long noncoding	Reliable	ENST00000537149	RP11-664D1.1	GENCODE	678	chr12	+	3980899	4019504	TGTATTTCATGCTATGGCTTTTGTCATTTGAATTATCAGTAGCTGTCTCGGAGCTATTAC		intronic antisense	NM_001286522	PARP11		-	3918026	3982614	16.9627	7.40844	3.9064	2.81771	25.4347	12.838	12.6154	10.735	5	6.49035	4.0908	3.3999	4.2285	3.1825	2.515	2.75563
ASHGV40010926	0.027812	0.999763	2.12681	up	noncoding	long noncoding	Reliable	ENST00000537149	RP11-664D1.1	GENCODE	678	chr12	+	3980899	4019504	TGTATTTCATGCTATGGCTTTTGTCATTTGAATTATCAGTAGCTGTCTCGGAGCTATTAC		intronic antisense	NM_020367	PARP11	poly(ADP-ribose) polymerase family member 11	-	3918026	3982614	16.9627	7.40844	3.9064	2.81771	25.4347	12.838	12.6154	10.735	5	6.49035	4.0908	3.3999	4.2285	3.1825	2.515	2.75563
ASHGV40049585	0.000513552	0.999763	3.42514	up	noncoding	long noncoding	Reliable	ENST00000440763	AF121898.3	GENCODE	709	chr8	-	88554213	88767923	TATATGTTATGGATAGTTTGTATGTATGTGTGTGGTGGGGATGGTATGAATGCATGTGCT		intronic antisense	ENST00000521593	CNBD1		+	88363960	88627447	1679.68	497.057	10.5605	8.78432	1601.71	2816.96	620.375	691.063	481.389	318.72	10.6768	10.6573	10.3474	8.65406	9.05794	8.64096
ASHGV40019571	0.0451568	0.999763	2.23584	up	noncoding	long noncoding	Reliable	T138043	G032334	RNA-seq: Iyer et al 2015	1103	chr16	+	88152470	88154701	AAATGGCAGATGATAAACTAATTCCTCCATCGGAGCTTGGTGCTCATTTCCCGGAGTGAT		intergenic							26.4374	9.00666	4.46203	3.30121	45.3268	22.218	11.7674	9.79989	8.66217	8.55791	5.06838	4.19077	4.12696	3.07192	3.83091	3.00082
ASHGV40017691	0.032783	0.999763	2.17879	up	noncoding	long noncoding	Reliable	T128185	G029990	RNA-seq: Iyer et al 2015	1060	chr16	-	19122074	19123134	TATGCTATCTCCAACTATACAAATAATGGCAATGCTCTAGGTCAGAGTTAGCAAACACTA		intergenic							18.9621	7.16125	3.91237	2.78884	28.1922	22.024	6.67007	7.41711	5	9.06665	4.27115	4.17733	3.28863	2.78897	2.515	3.06257
ASHGV40021989	0.0324513	0.999763	1.95682	up	noncoding	long noncoding	Reliable	T151034	G035051	RNA-seq: Iyer et al 2015	558	chr17	+	54793527	54802440	TGTATGAGTTTATTCACGTCCATCACTAGGCCCAAAGCGGCGTTGTTTTCCATTTCTCCA		intergenic							16.8848	8.34516	3.9051	2.93659	24.8177	13.8889	11.9479	9.14463	5	10.8909	4.04812	3.5172	4.14999	2.9938	2.515	3.30098
ASHGV40052916	0.00318622	0.999763	2.4871	up	noncoding	long noncoding	Reliable	T359773	G084857	RNA-seq: Iyer et al 2015	12113	chr9	+	69675246	70071035	CAGGAGATAAACAAGTGTTTGTCTCCTAATTGGCATTTACCTGAGATTAAAACATTATGG		intergenic							43.5648	15.8748	5.31916	4.00469	64.3499	42.2745	24.0701	21.9616	8.92169	16.741	5.64804	5.06615	5.24328	4.235	3.86553	3.91354
ASHGV40013967	0.0234659	0.999763	2.30191	up	noncoding	long noncoding	Reliable	T102971	G024270	RNA-seq: Iyer et al 2015	315	chr14	-	36733533	36735015	GTGAAATGTGGTTTTATCAGATTTCCCAAAGGACAGTCTCCATTGATTTGCAGGAACTTA		intergenic							37.2274	14.6978	5.14627	3.94344	54.0817	29.9141	27.6862	13.8276	11.8932	18.3728	5.36598	4.60088	5.47196	3.56268	4.21599	4.05166
ASHGV40054034	0.0476332	0.999763	2.2531	up	noncoding	long noncoding	Reliable	T042376	G009722	RNA-seq: Iyer et al 2015	890	chr10	-	58651361	58652598	TACTCTTGTGTTCCAGGAAAACTGGAACATCTAGAAGTAGATCTAGTTGTCTCCACATGT		intergenic							46.0947	19.8737	5.53497	4.36306	51.7174	44.2525	42.3141	22.2876	19.7996	17.5338	5.2915	5.1287	6.18472	4.25892	4.84552	3.98474
ASHGV40013037	0.0226719	0.999763	2.91449	up	noncoding	long noncoding	Reliable	TCONS_00021524	XLOC_010287	RNA-seq: Cabili et al 2011	746	chr13	+	19496028	19497905	CTGTGGTCCTCTTTAACTCTAAACGGATTATGGAGCAAGTTGATAAATAGTCCATCACCT		intergenic							29.3781	10.0376	4.66632	3.12308	47.4001	26.2189	14.5152	15.7227	5	9.39003	5.13835	4.42046	4.44016	3.75187	2.515	3.10237
ASHGV40030963	0.0416293	0.999763	3.63432	up	noncoding	long noncoding	Gold	NR_110624	CSE1L-AS1	RefSeq	568	chr20	-	47656999	47662593	TCTAGCATCTCTACCAGTTTCTGTAGAAAACCCTCAAGCTGTGCCAAGACGATCATGTCT	102723483	bidirectional	NM_001256135	CSE1L		+	47662782	47713497	61.3796	14.4738	5.60055	3.73886	118.791	43.8822	21.4654	26.1255	5.85483	11.4412	6.6159	5.11911	5.06663	4.48208	3.36481	3.36969
ASHGV40030963	0.0416293	0.999763	3.63432	up	noncoding	long noncoding	Gold	NR_110624	CSE1L-AS1	RefSeq	568	chr20	-	47656999	47662593	TCTAGCATCTCTACCAGTTTCTGTAGAAAACCCTCAAGCTGTGCCAAGACGATCATGTCT	102723483	bidirectional	NM_001316	CSE1L	CSE1 chromosome segregation 1-like (yeast)	+	47662782	47713497	61.3796	14.4738	5.60055	3.73886	118.791	43.8822	21.4654	26.1255	5.85483	11.4412	6.6159	5.11911	5.06663	4.48208	3.36481	3.36969
ASHGV40035725	0.0291736	0.999763	1.58116	up	noncoding	long noncoding	Reliable	T239417	G055057	RNA-seq: Iyer et al 2015	1611	chr3	+	27566287	27569192	ATGCTGTGGTTTGTATTTCTTTGTTCAGAATGAAGTGCATGCCTCCTTCAAAACTGTAAA		intergenic							19.5931	11.1827	4.16482	3.50384	24.3365	19.8994	14.5433	13.1995	5.37122	14.9773	4.01441	4.03714	4.44292	3.49138	3.26485	3.75527
ASHGV40041999	0.00059693	0.999763	2.01323	up	noncoding	long noncoding	Reliable	T285265	G066551	RNA-seq: Iyer et al 2015	752	chr5	+	84160767	84178088	AACTGTACATGCTCATATTCTCTGCCACTAGGGATTATGCTGAGGTGATTTGTTTCGTCA		intergenic							13.2513	5.3762	3.50375	2.49424	19.3081	12.6053	7.84048	6.1286	5	5	3.61753	3.37079	3.52293	2.60925	2.515	2.35848
ASHGV40048625	0.0417971	0.999763	3.4539	up	noncoding	long noncoding	Reliable	T335267	G078650	RNA-seq: Iyer et al 2015	711	chr7	+	148664092	148669949	CAATCACTTGGTTGTGTCTGAATTGTTCTTCAAAATGATTCCTCTGTTGTATTCTTTGCT		intergenic							28.8682	5.70629	4.38822	2.6	60.9751	14.7426	10.8868	5.04155	5	7.07731	5.55404	3.60526	4.00537	2.45679	2.515	2.8282
ASHGV40038988	0.0385257	0.999763	4.44347	up	noncoding	long noncoding	Reliable	T265689	G061411	RNA-seq: Iyer et al 2015	2262	chr4	+	68264108	68267049	ACCCCACAAGTTATAGCTGGGAATTGATAATTAACCTCAATGCCACACAGAAAACCAGTG		intergenic							43.698	7.23796	4.94715	2.79546	96.0919	18.5742	16.4278	8.52988	5	8.18401	6.27636	3.93361	4.63148	2.91858	2.515	2.95282
ASHGV40011754	0.0334173	0.999763	2.63812	up	noncoding	long noncoding	Reliable	T083118	G019273	RNA-seq: Iyer et al 2015	1648	chr12	+	81771779	81825182	GAGAACACATTGTTAGGATGTAATCTATTTATTACCCCTTGTACTTCCCTTTATTGTGCT		intronic antisense	ENST00000333447	PPFIA2		-	81653410	82148000	33.4927	12.565	5.00606	3.60655	45.3199	28.0256	27.1325	9.9575	6.34878	21.3886	5.06815	4.51231	5.43773	3.09186	3.45887	4.26893
ASHGV40011754	0.0334173	0.999763	2.63812	up	noncoding	long noncoding	Reliable	T083118	G019273	RNA-seq: Iyer et al 2015	1648	chr12	+	81771779	81825182	GAGAACACATTGTTAGGATGTAATCTATTTATTACCCCTTGTACTTCCCTTTATTGTGCT		intronic antisense	ENST00000407050	PPFIA2		-	81653379	81992150	33.4927	12.565	5.00606	3.60655	45.3199	28.0256	27.1325	9.9575	6.34878	21.3886	5.06815	4.51231	5.43773	3.09186	3.45887	4.26893
ASHGV40011754	0.0334173	0.999763	2.63812	up	noncoding	long noncoding	Reliable	T083118	G019273	RNA-seq: Iyer et al 2015	1648	chr12	+	81771779	81825182	GAGAACACATTGTTAGGATGTAATCTATTTATTACCCCTTGTACTTCCCTTTATTGTGCT		intronic antisense	ENST00000443686	PPFIA2		-	81655745	81992119	33.4927	12.565	5.00606	3.60655	45.3199	28.0256	27.1325	9.9575	6.34878	21.3886	5.06815	4.51231	5.43773	3.09186	3.45887	4.26893
ASHGV40011754	0.0334173	0.999763	2.63812	up	noncoding	long noncoding	Reliable	T083118	G019273	RNA-seq: Iyer et al 2015	1648	chr12	+	81771779	81825182	GAGAACACATTGTTAGGATGTAATCTATTTATTACCCCTTGTACTTCCCTTTATTGTGCT		intronic antisense	ENST00000548586	PPFIA2		-	81655739	82152432	33.4927	12.565	5.00606	3.60655	45.3199	28.0256	27.1325	9.9575	6.34878	21.3886	5.06815	4.51231	5.43773	3.09186	3.45887	4.26893
ASHGV40011754	0.0334173	0.999763	2.63812	up	noncoding	long noncoding	Reliable	T083118	G019273	RNA-seq: Iyer et al 2015	1648	chr12	+	81771779	81825182	GAGAACACATTGTTAGGATGTAATCTATTTATTACCCCTTGTACTTCCCTTTATTGTGCT		intronic antisense	ENST00000548790	PPFIA2		-	81762903	81839357	33.4927	12.565	5.00606	3.60655	45.3199	28.0256	27.1325	9.9575	6.34878	21.3886	5.06815	4.51231	5.43773	3.09186	3.45887	4.26893
ASHGV40011754	0.0334173	0.999763	2.63812	up	noncoding	long noncoding	Reliable	T083118	G019273	RNA-seq: Iyer et al 2015	1648	chr12	+	81771779	81825182	GAGAACACATTGTTAGGATGTAATCTATTTATTACCCCTTGTACTTCCCTTTATTGTGCT		intronic antisense	ENST00000549325	PPFIA2		-	81652655	82152449	33.4927	12.565	5.00606	3.60655	45.3199	28.0256	27.1325	9.9575	6.34878	21.3886	5.06815	4.51231	5.43773	3.09186	3.45887	4.26893
ASHGV40011754	0.0334173	0.999763	2.63812	up	noncoding	long noncoding	Reliable	T083118	G019273	RNA-seq: Iyer et al 2015	1648	chr12	+	81771779	81825182	GAGAACACATTGTTAGGATGTAATCTATTTATTACCCCTTGTACTTCCCTTTATTGTGCT		intronic antisense	ENST00000549396	PPFIA2		-	81652044	82153109	33.4927	12.565	5.00606	3.60655	45.3199	28.0256	27.1325	9.9575	6.34878	21.3886	5.06815	4.51231	5.43773	3.09186	3.45887	4.26893
ASHGV40011754	0.0334173	0.999763	2.63812	up	noncoding	long noncoding	Reliable	T083118	G019273	RNA-seq: Iyer et al 2015	1648	chr12	+	81771779	81825182	GAGAACACATTGTTAGGATGTAATCTATTTATTACCCCTTGTACTTCCCTTTATTGTGCT		intronic antisense	ENST00000550359	PPFIA2		-	81653214	81906141	33.4927	12.565	5.00606	3.60655	45.3199	28.0256	27.1325	9.9575	6.34878	21.3886	5.06815	4.51231	5.43773	3.09186	3.45887	4.26893
ASHGV40011754	0.0334173	0.999763	2.63812	up	noncoding	long noncoding	Reliable	T083118	G019273	RNA-seq: Iyer et al 2015	1648	chr12	+	81771779	81825182	GAGAACACATTGTTAGGATGTAATCTATTTATTACCCCTTGTACTTCCCTTTATTGTGCT		intronic antisense	ENST00000550584	PPFIA2		-	81652045	82152472	33.4927	12.565	5.00606	3.60655	45.3199	28.0256	27.1325	9.9575	6.34878	21.3886	5.06815	4.51231	5.43773	3.09186	3.45887	4.26893
ASHGV40011754	0.0334173	0.999763	2.63812	up	noncoding	long noncoding	Reliable	T083118	G019273	RNA-seq: Iyer et al 2015	1648	chr12	+	81771779	81825182	GAGAACACATTGTTAGGATGTAATCTATTTATTACCCCTTGTACTTCCCTTTATTGTGCT		intronic antisense	ENST00000552948	PPFIA2		-	81655745	82152426	33.4927	12.565	5.00606	3.60655	45.3199	28.0256	27.1325	9.9575	6.34878	21.3886	5.06815	4.51231	5.43773	3.09186	3.45887	4.26893
ASHGV40011754	0.0334173	0.999763	2.63812	up	noncoding	long noncoding	Reliable	T083118	G019273	RNA-seq: Iyer et al 2015	1648	chr12	+	81771779	81825182	GAGAACACATTGTTAGGATGTAATCTATTTATTACCCCTTGTACTTCCCTTTATTGTGCT		intronic antisense	NM_001220473	PPFIA2		-	81651753	82152474	33.4927	12.565	5.00606	3.60655	45.3199	28.0256	27.1325	9.9575	6.34878	21.3886	5.06815	4.51231	5.43773	3.09186	3.45887	4.26893
ASHGV40011754	0.0334173	0.999763	2.63812	up	noncoding	long noncoding	Reliable	T083118	G019273	RNA-seq: Iyer et al 2015	1648	chr12	+	81771779	81825182	GAGAACACATTGTTAGGATGTAATCTATTTATTACCCCTTGTACTTCCCTTTATTGTGCT		intronic antisense	NM_001220474	PPFIA2		-	81651753	82152474	33.4927	12.565	5.00606	3.60655	45.3199	28.0256	27.1325	9.9575	6.34878	21.3886	5.06815	4.51231	5.43773	3.09186	3.45887	4.26893
ASHGV40011754	0.0334173	0.999763	2.63812	up	noncoding	long noncoding	Reliable	T083118	G019273	RNA-seq: Iyer et al 2015	1648	chr12	+	81771779	81825182	GAGAACACATTGTTAGGATGTAATCTATTTATTACCCCTTGTACTTCCCTTTATTGTGCT		intronic antisense	NM_001220475	PPFIA2		-	81651753	82152286	33.4927	12.565	5.00606	3.60655	45.3199	28.0256	27.1325	9.9575	6.34878	21.3886	5.06815	4.51231	5.43773	3.09186	3.45887	4.26893
ASHGV40011754	0.0334173	0.999763	2.63812	up	noncoding	long noncoding	Reliable	T083118	G019273	RNA-seq: Iyer et al 2015	1648	chr12	+	81771779	81825182	GAGAACACATTGTTAGGATGTAATCTATTTATTACCCCTTGTACTTCCCTTTATTGTGCT		intronic antisense	NM_001220476	PPFIA2		-	81651753	82152286	33.4927	12.565	5.00606	3.60655	45.3199	28.0256	27.1325	9.9575	6.34878	21.3886	5.06815	4.51231	5.43773	3.09186	3.45887	4.26893
ASHGV40011754	0.0334173	0.999763	2.63812	up	noncoding	long noncoding	Reliable	T083118	G019273	RNA-seq: Iyer et al 2015	1648	chr12	+	81771779	81825182	GAGAACACATTGTTAGGATGTAATCTATTTATTACCCCTTGTACTTCCCTTTATTGTGCT		intronic antisense	NM_001220477	PPFIA2		-	81651753	81992150	33.4927	12.565	5.00606	3.60655	45.3199	28.0256	27.1325	9.9575	6.34878	21.3886	5.06815	4.51231	5.43773	3.09186	3.45887	4.26893
ASHGV40011754	0.0334173	0.999763	2.63812	up	noncoding	long noncoding	Reliable	T083118	G019273	RNA-seq: Iyer et al 2015	1648	chr12	+	81771779	81825182	GAGAACACATTGTTAGGATGTAATCTATTTATTACCCCTTGTACTTCCCTTTATTGTGCT		intronic antisense	NM_001220478	PPFIA2		-	81651753	81992150	33.4927	12.565	5.00606	3.60655	45.3199	28.0256	27.1325	9.9575	6.34878	21.3886	5.06815	4.51231	5.43773	3.09186	3.45887	4.26893
ASHGV40011754	0.0334173	0.999763	2.63812	up	noncoding	long noncoding	Reliable	T083118	G019273	RNA-seq: Iyer et al 2015	1648	chr12	+	81771779	81825182	GAGAACACATTGTTAGGATGTAATCTATTTATTACCCCTTGTACTTCCCTTTATTGTGCT		intronic antisense	NM_001282536	PPFIA2		-	81651753	81906170	33.4927	12.565	5.00606	3.60655	45.3199	28.0256	27.1325	9.9575	6.34878	21.3886	5.06815	4.51231	5.43773	3.09186	3.45887	4.26893
ASHGV40011754	0.0334173	0.999763	2.63812	up	noncoding	long noncoding	Reliable	T083118	G019273	RNA-seq: Iyer et al 2015	1648	chr12	+	81771779	81825182	GAGAACACATTGTTAGGATGTAATCTATTTATTACCCCTTGTACTTCCCTTTATTGTGCT		intronic antisense	NM_003625	PPFIA2	protein tyrosine phosphatase, receptor type, f polypeptide (PTPRF), interacting protein (liprin), alpha 2	-	81651753	82153109	33.4927	12.565	5.00606	3.60655	45.3199	28.0256	27.1325	9.9575	6.34878	21.3886	5.06815	4.51231	5.43773	3.09186	3.45887	4.26893
ASHGV40011454	0.0106421	0.999763	1.9021	up	noncoding	long noncoding	Reliable	ENST00000517244	RN7SKP289	GENCODE	295	chr12	+	54209968	54210263	TTAGACACAAGGATCTGTCCTTCTTGCTAAACTGTCAAACGAGCTCCCTGTGTTAGTGAG		intergenic							24.8329	11.8216	4.55122	3.62363	29.6108	25.066	19.8218	13.295	7.22618	14.9438	4.35789	4.35975	4.93603	3.50538	3.61429	3.75123
ASHGV40046034	0.0460439	0.999763	2.18318	up	noncoding	long noncoding	Reliable	TCONS_00012028	XLOC_005560	RNA-seq: Cabili et al 2011	984	chr6	+	170454984	170456494	TTGTTGAGATTCTACAACCCTGGGTGTGTGGACTCCCAGCTCGGATGTGCTAAGCCTGAG		intergenic							116.091	54.0412	6.86509	5.73866	150.163	123.203	74.908	39.6065	50.6141	71.903	6.97642	6.48131	7.13754	5.0593	6.02294	6.13374
ASHGV40026463	0.0174147	0.999763	1.87499	up	noncoding	long noncoding	Reliable	T186040	G042696	RNA-seq: Iyer et al 2015	7704	chr2	-	23901418	23910708	GGGAACTTTCCCTGTGTTGGTTTCACCTTTGCTAGTTCAGTTTGAGGCTAATTCTTTTTT		natural antisense	ENST00000288548	KLHL29		+	23865261	23920802	27.8526	13.9156	4.67862	3.77174	37.4746	28.1606	17.9228	17.2354	5.79623	18.7152	4.7487	4.51859	4.76858	3.88343	3.35142	4.08037
ASHGV40026463	0.0174147	0.999763	1.87499	up	noncoding	long noncoding	Reliable	T186040	G042696	RNA-seq: Iyer et al 2015	7704	chr2	-	23901418	23910708	GGGAACTTTCCCTGTGTTGGTTTCACCTTTGCTAGTTCAGTTTGAGGCTAATTCTTTTTT		natural antisense	NM_052920	KLHL29	kelch like family member 29	+	23608297	23931483	27.8526	13.9156	4.67862	3.77174	37.4746	28.1606	17.9228	17.2354	5.79623	18.7152	4.7487	4.51859	4.76858	3.88343	3.35142	4.08037
ASHGV40001495	0.00826216	0.999763	2.09216	up	noncoding	long noncoding	Reliable	ENST00000506299	CTD-2199O4.1	GENCODE	943	chr5	+	10137249	10138477	TGTATTTCAAAGGTTTCCTTTCCTCATATCTTCCCTAAATCTGACCAGCGGAAGCCACGG		intergenic							50.4024	20.5598	5.46966	4.40467	57.3639	70.3074	23.5359	20.0057	15.9198	25.7538	5.45793	5.74485	5.2062	4.09682	4.57165	4.54554
ASHGV40049789	0.0429998	0.999763	3.20493	up	noncoding	long noncoding	Reliable	T349613	G082496	RNA-seq: Iyer et al 2015	2767	chr8	-	112718499	113028913	GTTCTGTTCCATGTTTCTAGTGCTATGTGTTCCGTGAAAAATCAGGAATAGTTTAATAAG		intergenic							32.4185	8.14445	4.59041	2.91012	56.4257	32.3436	8.48626	11.9747	5	7.45867	5.42982	4.70765	3.63377	3.34373	2.515	2.87164
ASHGV40039909	0.0402967	0.999763	2.09476	up	noncoding	long noncoding	Reliable	T278555	G064628	RNA-seq: Iyer et al 2015	14289	chr5	-	7057646	7209170	TTACTTGGCCATATCAACACTTCTGATGTTACTTCCACCCAAGATGAGTTCCACCTGCAT		intergenic							21.1998	10.0768	4.21452	3.14774	32.6636	18.8677	12.0681	12.7794	5	12.4511	4.52055	3.95851	4.16451	3.44177	2.515	3.48644
ASHGV40022346	0.0491407	0.999763	2.47366	up	noncoding	long noncoding	Reliable	ENST00000438401	RP5-845O24.8	GENCODE	378	chr1	-	12882548	12883022	AAGATCAAAATTTCCAATCCGTATGTCTCGGGTGCCATCTGCTGATAGATCGGACCAGAT		intergenic							52.4608	18.4217	5.48017	4.17352	96.3218	36.1134	24.9472	27.8559	9.19669	18.2125	6.28076	4.85722	5.30253	4.57615	3.90488	4.03954
ASHGV40048403	0.0317391	0.999763	1.65878	up	noncoding	long noncoding	Reliable	TCONS_00013573	XLOC_006226	RNA-seq: Cabili et al 2011	292	chr7	+	123560904	123564184	ACTACCCAGATGCTCAGTCACCTGTTGCTTTAGCATTGAGTTCCTGTTTCTCTTGTCTCA		intergenic							35.185	18.4089	4.98665	4.25654	54.5781	31.4611	19.5157	20.2482	13.9207	21.0576	5.38043	4.66928	4.91026	4.11418	4.40857	4.24685
ASHGV40004308	0.0245829	0.999763	2.64747	up	noncoding	long noncoding	Gold	NR_109932	LOC101929284	RefSeq	781	chr5	+	8839843	8881636	AACAGACATAGAAGGACAGCATTGAGTTCATTGCCTCAAAATTGCTGCGCTCTCCTTCTG	101929284	intergenic							374.52	150.515	8.58161	7.17699	535.821	368.751	218.988	156.53	166.611	128.405	8.98758	7.92434	8.8329	6.84974	7.60335	7.07788
ASHGV40041418	0.00908356	0.999763	2.13945	up	noncoding	long noncoding	Reliable	T278354	G064568	RNA-seq: Iyer et al 2015	3973	chr5	+	5493127	5498214	ATGGAAAACCACAGTCACATTGGCAAATGTTTGGACAACCCGAATCTGACCTCCAGAAAG		intergenic							43.0632	19.077	5.36217	4.26493	57.6178	42.9092	28.6625	27.4906	12.9521	16.7882	5.46453	5.08961	5.53236	4.5577	4.31874	3.91835
ASHGV40018304	0.0270771	0.999763	1.85495	up	noncoding	long noncoding	Reliable	T136710	G032012	RNA-seq: Iyer et al 2015	719	chr16	-	80056293	80068386	TTTACCATTTTGCTTAGACGCAACTCACAGCTCTCTGCATGGATTGTGAAAAGCACCAGC		intergenic							21.4499	10.2647	4.31642	3.42504	27.4026	19.8853	17.0618	9.97535	6.57798	14.2408	4.22025	4.03581	4.6932	3.09405	3.50058	3.68048
ASHGV40034602	0.0229616	0.999763	1.60833	up	noncoding	long noncoding	Gold	NR_033860	LINC00971	RefSeq	7319	chr3	-	84687555	84918726	CTATCAATCTTTTGCCTACATCTAAATGACTTACCTATGAAGAAGATCCCATTTTTAGCC	440970	intergenic							11.426	6.18295	3.28354	2.59797	14.4207	13.112	6.74519	8.54884	5	5	3.11543	3.43155	3.30362	2.92045	2.515	2.35848
ASHGV40018525	0.0366687	0.999763	2.6201	up	noncoding	long noncoding	Reliable	T028161	G006319	RNA-seq: Iyer et al 2015	1284	chr1	-	202800181	202810886	CATGTTGGGAAGCTGTTTAACTCTCCCTCCTTTTCCCAGAGAACAAAAGGACAGACTTAG		intergenic							596.796	241.932	9.28555	7.89592	776.933	655.856	357.599	211.169	248.443	266.183	9.59223	8.6982	9.56621	7.22235	8.13999	8.32543
ASHGV40008766	0.0199066	0.999763	2.11927	up	noncoding	long noncoding	Reliable	T062740	G014470	RNA-seq: Iyer et al 2015	29873	chr11	+	69322113	69353339	ATTTCATCTTTGAGGCCACCAAAAAGTCACTTCCTCCTTCCTTGGTCTAGATGGTCCTGA		intergenic							152.411	74.2814	7.12978	6.04621	198.873	193.761	64.6006	121.357	42.4513	59.0356	7.42855	7.07335	6.88744	6.52859	5.79708	5.81298
ASHGV40032204	0.00604822	0.999763	2.03159	up	noncoding	long noncoding	Reliable	T225288	G052079	RNA-seq: Iyer et al 2015	2235	chr21	-	34669820	34672432	ATATACATGCAGCAAACATTGAAAAAAGTTTCAAAAAAGCAATCACAGATCTACCCTCCC		intergenic							12.2438	5	3.42942	2.40681	15.8837	11.3605	9.48713	5	5	5	3.27456	3.21619	3.79752	2.34696	2.515	2.35848
ASHGV40045772	0.0269894	0.999763	2.59563	up	noncoding	long noncoding	Reliable	ENST00000437067	RP1-67K17.3	GENCODE	349	chr6	+	143069579	143074896	TCCCTGTTCTTCAGTACTACTGCATAGCCAAGCTGGTTTATTGTTGCATATAAAGTCTGG		natural antisense	ENST00000012134	HIVEP2		-	143072605	143158184	20.5292	6.62601	4.05096	2.67488	35.9925	16.8588	8.73626	5	5	9.87804	4.68255	3.79346	3.67687	2.34696	2.515	3.16269
ASHGV40045772	0.0269894	0.999763	2.59563	up	noncoding	long noncoding	Reliable	ENST00000437067	RP1-67K17.3	GENCODE	349	chr6	+	143069579	143074896	TCCCTGTTCTTCAGTACTACTGCATAGCCAAGCTGGTTTATTGTTGCATATAAAGTCTGG		natural antisense	ENST00000367604	HIVEP2		-	143072603	143158184	20.5292	6.62601	4.05096	2.67488	35.9925	16.8588	8.73626	5	5	9.87804	4.68255	3.79346	3.67687	2.34696	2.515	3.16269
ASHGV40045772	0.0269894	0.999763	2.59563	up	noncoding	long noncoding	Reliable	ENST00000437067	RP1-67K17.3	GENCODE	349	chr6	+	143069579	143074896	TCCCTGTTCTTCAGTACTACTGCATAGCCAAGCTGGTTTATTGTTGCATATAAAGTCTGG		natural antisense	NM_006734	HIVEP2	human immunodeficiency virus type I enhancer binding protein 2	-	143072603	143266338	20.5292	6.62601	4.05096	2.67488	35.9925	16.8588	8.73626	5	5	9.87804	4.68255	3.79346	3.67687	2.34696	2.515	3.16269
ASHGV40027236	0.0188565	0.999763	2.03299	up	noncoding	long noncoding	Reliable	T196460	G045267	RNA-seq: Iyer et al 2015	6996	chr2	-	109290344	109297340	GCTTACTGTTTCTTCTCCATCCCTACTATAATTTAGCAAGTAAGTTCACATTAACTACAG		natural antisense	NM_001193482	LIMS1		+	109223616	109303702	89.1249	44.1668	6.45543	5.43183	126.209	84.3303	56.8354	54.174	26.1763	52.1503	6.70874	5.97823	6.67934	5.48861	5.19723	5.60966
ASHGV40027236	0.0188565	0.999763	2.03299	up	noncoding	long noncoding	Reliable	T196460	G045267	RNA-seq: Iyer et al 2015	6996	chr2	-	109290344	109297340	GCTTACTGTTTCTTCTCCATCCCTACTATAATTTAGCAAGTAAGTTCACATTAACTACAG		natural antisense	NM_001193483	LIMS1		+	109150810	109303702	89.1249	44.1668	6.45543	5.43183	126.209	84.3303	56.8354	54.174	26.1763	52.1503	6.70874	5.97823	6.67934	5.48861	5.19723	5.60966
ASHGV40027236	0.0188565	0.999763	2.03299	up	noncoding	long noncoding	Reliable	T196460	G045267	RNA-seq: Iyer et al 2015	6996	chr2	-	109290344	109297340	GCTTACTGTTTCTTCTCCATCCCTACTATAATTTAGCAAGTAAGTTCACATTAACTACAG		natural antisense	NM_001193484	LIMS1		+	109237701	109303702	89.1249	44.1668	6.45543	5.43183	126.209	84.3303	56.8354	54.174	26.1763	52.1503	6.70874	5.97823	6.67934	5.48861	5.19723	5.60966
ASHGV40027236	0.0188565	0.999763	2.03299	up	noncoding	long noncoding	Reliable	T196460	G045267	RNA-seq: Iyer et al 2015	6996	chr2	-	109290344	109297340	GCTTACTGTTTCTTCTCCATCCCTACTATAATTTAGCAAGTAAGTTCACATTAACTACAG		natural antisense	NM_001193485	LIMS1		+	109271267	109303702	89.1249	44.1668	6.45543	5.43183	126.209	84.3303	56.8354	54.174	26.1763	52.1503	6.70874	5.97823	6.67934	5.48861	5.19723	5.60966
ASHGV40027236	0.0188565	0.999763	2.03299	up	noncoding	long noncoding	Reliable	T196460	G045267	RNA-seq: Iyer et al 2015	6996	chr2	-	109290344	109297340	GCTTACTGTTTCTTCTCCATCCCTACTATAATTTAGCAAGTAAGTTCACATTAACTACAG		natural antisense	NM_001193488	LIMS1		+	109204921	109303702	89.1249	44.1668	6.45543	5.43183	126.209	84.3303	56.8354	54.174	26.1763	52.1503	6.70874	5.97823	6.67934	5.48861	5.19723	5.60966
ASHGV40027236	0.0188565	0.999763	2.03299	up	noncoding	long noncoding	Reliable	T196460	G045267	RNA-seq: Iyer et al 2015	6996	chr2	-	109290344	109297340	GCTTACTGTTTCTTCTCCATCCCTACTATAATTTAGCAAGTAAGTTCACATTAACTACAG		natural antisense	NM_004987	LIMS1	LIM-type zinc finger domains 1	+	109204756	109303702	89.1249	44.1668	6.45543	5.43183	126.209	84.3303	56.8354	54.174	26.1763	52.1503	6.70874	5.97823	6.67934	5.48861	5.19723	5.60966
ASHGV40000718	0.0414028	0.999763	1.78368	up	noncoding	long noncoding	Reliable	ENST00000431804	RP11-182N22.8	GENCODE	425	chr9	+	35096374	35098138	CCTCAGCACCTAGCATATATTTGAGGTTCACATACTGACCAAACGAATAAAGGAATATGT		intronic antisense	ENST00000341666	PIGO		-	35088691	35096579	41.3548	21.1484	5.26267	4.42781	60.1337	39.289	24.6418	27.9561	18.0537	17.4353	5.53345	4.97059	5.28397	4.58062	4.72691	3.9759
ASHGV40000718	0.0414028	0.999763	1.78368	up	noncoding	long noncoding	Reliable	ENST00000431804	RP11-182N22.8	GENCODE	425	chr9	+	35096374	35098138	CCTCAGCACCTAGCATATATTTGAGGTTCACATACTGACCAAACGAATAAAGGAATATGT		intronic antisense	NM_152850	PIGO		-	35088684	35096598	41.3548	21.1484	5.26267	4.42781	60.1337	39.289	24.6418	27.9561	18.0537	17.4353	5.53345	4.97059	5.28397	4.58062	4.72691	3.9759
ASHGV40000718	0.0414028	0.999763	1.78368	up	noncoding	long noncoding	Reliable	ENST00000431804	RP11-182N22.8	GENCODE	425	chr9	+	35096374	35098138	CCTCAGCACCTAGCATATATTTGAGGTTCACATACTGACCAAACGAATAAAGGAATATGT		natural antisense	NM_001201484	PIGO		-	35088684	35096546	41.3548	21.1484	5.26267	4.42781	60.1337	39.289	24.6418	27.9561	18.0537	17.4353	5.53345	4.97059	5.28397	4.58062	4.72691	3.9759
ASHGV40000718	0.0414028	0.999763	1.78368	up	noncoding	long noncoding	Reliable	ENST00000431804	RP11-182N22.8	GENCODE	425	chr9	+	35096374	35098138	CCTCAGCACCTAGCATATATTTGAGGTTCACATACTGACCAAACGAATAAAGGAATATGT		natural antisense	NM_032634	PIGO	phosphatidylinositol glycan anchor biosynthesis class O	-	35088684	35096546	41.3548	21.1484	5.26267	4.42781	60.1337	39.289	24.6418	27.9561	18.0537	17.4353	5.53345	4.97059	5.28397	4.58062	4.72691	3.9759
ASHGV40032004	0.00476098	0.999763	1.52564	up	noncoding	long noncoding	Reliable	TCONS_00028867	XLOC_014001	RNA-seq: Cabili et al 2011	743	chr21	-	16120065	16126186	TTCTCCTTCCCTCTTGAAGGAGAAGCCTTGAGTTGTGCATCTTCTCTTGATTTTACTGAG		intergenic							22.9503	13.3208	4.38616	3.77674	29.0699	24.8066	14.9743	18.1328	8.03556	13.7939	4.32634	4.34363	4.48851	3.95474	3.74176	3.63373
ASHGV40052640	0.00702898	0.999763	3.39662	up	noncoding	long noncoding	Reliable	T355667	G083851	RNA-seq: Iyer et al 2015	2214	chr9	+	11613650	11619973	GGACCCAGTAGAGAAGGTGATGTAGTTATCTGTCACTAAAGCTAATTTTCTTATCATTTA		intergenic							22.7078	5.55992	4.28504	2.52094	38.7463	15.3967	13.9805	6.67977	5	5	4.80773	3.66594	4.38144	2.68934	2.515	2.35848
ASHGV40049494	0.0412891	0.999763	1.92841	up	noncoding	long noncoding	Reliable	T346413	G081562	RNA-seq: Iyer et al 2015	2042	chr8	-	78645185	78853075	CCATCAATGTTTTAATTTTGCATCGATCTCTCTTTTGGTATGTGTGTGCATCTAGAGTAC		intergenic							36.9461	17.8805	5.06529	4.11787	37.3075	51.0922	22.4386	29.0217	9.93145	14.6885	4.74062	5.32064	5.1346	4.63463	3.99374	3.72526
ASHGV40027686	0.0347945	0.999763	3.79264	up	noncoding	long noncoding	Reliable	T202648	G046815	RNA-seq: Iyer et al 2015	1990	chr2	-	171009964	171016251	TAATCTGTTACGCAGCATTTAAGCCACTATCTGTAGTAACCTGTTACATAGCATTTAAAC		intergenic							35.335	8.40524	4.78299	2.85979	58.9393	36.3384	10.7272	15.2157	5	5	5.5008	4.86544	3.98272	3.70588	2.515	2.35848
ASHGV40028182	0.0392294	0.999763	2.27835	up	noncoding	long noncoding	Reliable	T209351	G048432	RNA-seq: Iyer et al 2015	1506	chr2	-	231269329	231273039	AAGCCTAGAATCACTTTCATCAGAATGTCAACCACGGTGATTCTCCTCACTTGGAGAGGA		intergenic							37.231	14.8438	5.1498	3.96181	53.7733	29.7135	28.2061	14.2981	15.0746	15.1586	5.35579	4.5918	5.50181	3.61065	4.50266	3.77213
ASHGV40031437	0.0428688	0.999763	1.58772	up	noncoding	long noncoding	Reliable	T215434	G049867	RNA-seq: Iyer et al 2015	9288	chr20	+	24662583	24671951	ATGTGAAAATTCCTCACAACCTCACTCTCAAAGACAACATCCATGAACGGCTGTGCACAG		intergenic							25.4984	13.5038	4.46903	3.80207	39.7986	23.5721	13.1245	14.1796	8.33966	17.9922	4.85173	4.26906	4.2863	3.59647	3.78671	4.02304
ASHGV40031821	0.0238747	0.999763	2.16098	up	noncoding	long noncoding	Reliable	ENST00000442780	RP11-560A15.4	GENCODE	377	chr20	+	55680796	55682184	AGATGGTTCAAGGGTTGTGTGTGTTTCCTCTGCCTGCTGTAATAAATTACTACAAACTAA		intergenic							420.962	199.976	8.51557	7.40389	481.125	650.207	131.553	332.708	138.943	128.278	8.81576	8.68602	8.04495	7.77624	7.3608	7.07463
ASHGV40032520	0.00073051	0.999763	2.32316	up	noncoding	long noncoding	Reliable	T224398	G051834	RNA-seq: Iyer et al 2015	3486	chr21	+	26212463	26443542	CATGTGTGCGTTCATGTGTGCGTGTTTATATGTGTGTATCAAACATTGTAAACTAATTGT		intergenic							398.101	181.208	8.56696	7.35087	360.75	636.616	196.939	270.209	127.673	145.742	8.36829	8.658	8.67458	7.51696	7.24642	7.28922
ASHGV40010751	0.0492837	0.999763	1.66772	up	noncoding	long noncoding	Reliable	T088584	G020556	RNA-seq: Iyer et al 2015	6220	chr12	-	124569052	124580917	ACTTACATACCATTATTGAGTCTTCACAATACCTCGTAAAGGGTCCTGCCATCTTCCTAC		intronic antisense	NM_001204299	ZNF664-FAM101A	filamin-interacting protein FAM101A	+	124457761	124800570	71.9699	38.2986	6.00491	5.26704	111.979	72.0027	31.928	43.9115	28.7961	42.1881	6.52813	5.77474	5.71187	5.20237	5.31697	5.28178
ASHGV40012565	0.0458359	0.999763	1.60496	up	noncoding	long noncoding	Reliable	T094425	G021959	RNA-seq: Iyer et al 2015	1639	chr13	-	49283471	49285318	TACATATTCACAAGTTAGGCAATTACACAGTTCGTAAAATAAGTCCCCACCCTATCCTCC		natural antisense	ENST00000282018	CYSLTR2		+	49280950	49283498	101.466	62.0405	6.62877	5.94623	126.662	118.932	58.8033	57.3006	48.0148	80.8061	6.7146	6.43795	6.73376	5.56323	5.95553	6.31994
ASHGV40012565	0.0458359	0.999763	1.60496	up	noncoding	long noncoding	Reliable	T094425	G021959	RNA-seq: Iyer et al 2015	1639	chr13	-	49283471	49285318	TACATATTCACAAGTTAGGCAATTACACAGTTCGTAAAATAAGTCCCCACCCTATCCTCC		natural antisense	NM_001308465	CYSLTR2		+	49227846	49283498	101.466	62.0405	6.62877	5.94623	126.662	118.932	58.8033	57.3006	48.0148	80.8061	6.7146	6.43795	6.73376	5.56323	5.95553	6.31994
ASHGV40012565	0.0458359	0.999763	1.60496	up	noncoding	long noncoding	Reliable	T094425	G021959	RNA-seq: Iyer et al 2015	1639	chr13	-	49283471	49285318	TACATATTCACAAGTTAGGCAATTACACAGTTCGTAAAATAAGTCCCCACCCTATCCTCC		natural antisense	NM_001308467	CYSLTR2		+	49227846	49283498	101.466	62.0405	6.62877	5.94623	126.662	118.932	58.8033	57.3006	48.0148	80.8061	6.7146	6.43795	6.73376	5.56323	5.95553	6.31994
ASHGV40012565	0.0458359	0.999763	1.60496	up	noncoding	long noncoding	Reliable	T094425	G021959	RNA-seq: Iyer et al 2015	1639	chr13	-	49283471	49285318	TACATATTCACAAGTTAGGCAATTACACAGTTCGTAAAATAAGTCCCCACCCTATCCTCC		natural antisense	NM_001308468	CYSLTR2		+	49227846	49283498	101.466	62.0405	6.62877	5.94623	126.662	118.932	58.8033	57.3006	48.0148	80.8061	6.7146	6.43795	6.73376	5.56323	5.95553	6.31994
ASHGV40012565	0.0458359	0.999763	1.60496	up	noncoding	long noncoding	Reliable	T094425	G021959	RNA-seq: Iyer et al 2015	1639	chr13	-	49283471	49285318	TACATATTCACAAGTTAGGCAATTACACAGTTCGTAAAATAAGTCCCCACCCTATCCTCC		natural antisense	NM_001308469	CYSLTR2		+	49227846	49283498	101.466	62.0405	6.62877	5.94623	126.662	118.932	58.8033	57.3006	48.0148	80.8061	6.7146	6.43795	6.73376	5.56323	5.95553	6.31994
ASHGV40012565	0.0458359	0.999763	1.60496	up	noncoding	long noncoding	Reliable	T094425	G021959	RNA-seq: Iyer et al 2015	1639	chr13	-	49283471	49285318	TACATATTCACAAGTTAGGCAATTACACAGTTCGTAAAATAAGTCCCCACCCTATCCTCC		natural antisense	NM_001308470	CYSLTR2		+	49227846	49283498	101.466	62.0405	6.62877	5.94623	126.662	118.932	58.8033	57.3006	48.0148	80.8061	6.7146	6.43795	6.73376	5.56323	5.95553	6.31994
ASHGV40012565	0.0458359	0.999763	1.60496	up	noncoding	long noncoding	Reliable	T094425	G021959	RNA-seq: Iyer et al 2015	1639	chr13	-	49283471	49285318	TACATATTCACAAGTTAGGCAATTACACAGTTCGTAAAATAAGTCCCCACCCTATCCTCC		natural antisense	NM_001308471	CYSLTR2		+	49227846	49283498	101.466	62.0405	6.62877	5.94623	126.662	118.932	58.8033	57.3006	48.0148	80.8061	6.7146	6.43795	6.73376	5.56323	5.95553	6.31994
ASHGV40012565	0.0458359	0.999763	1.60496	up	noncoding	long noncoding	Reliable	T094425	G021959	RNA-seq: Iyer et al 2015	1639	chr13	-	49283471	49285318	TACATATTCACAAGTTAGGCAATTACACAGTTCGTAAAATAAGTCCCCACCCTATCCTCC		natural antisense	NM_001308476	CYSLTR2		+	49227846	49283498	101.466	62.0405	6.62877	5.94623	126.662	118.932	58.8033	57.3006	48.0148	80.8061	6.7146	6.43795	6.73376	5.56323	5.95553	6.31994
ASHGV40012565	0.0458359	0.999763	1.60496	up	noncoding	long noncoding	Reliable	T094425	G021959	RNA-seq: Iyer et al 2015	1639	chr13	-	49283471	49285318	TACATATTCACAAGTTAGGCAATTACACAGTTCGTAAAATAAGTCCCCACCCTATCCTCC		natural antisense	NM_020377	CYSLTR2	cysteinyl leukotriene receptor 2	+	49227846	49283498	101.466	62.0405	6.62877	5.94623	126.662	118.932	58.8033	57.3006	48.0148	80.8061	6.7146	6.43795	6.73376	5.56323	5.95553	6.31994
ASHGV40011990	0.0291444	0.999763	2.10686	up	noncoding	long noncoding	Reliable	T018344	G004134	RNA-seq: Iyer et al 2015	4244	chr1	-	119559057	119563301	GCTCCCACAGGTCTCTCTGTCTTTCTTCTTATAACTTACAAATATTTTCCTAATATGAAG		intergenic							701.74	375.369	9.41055	8.33545	1004.64	810.824	289.758	608.922	235.595	281.591	9.97538	8.98471	9.27155	8.50443	8.07291	8.42902
ASHGV40010547	0.0172809	0.999763	2.6582	up	noncoding	long noncoding	Reliable	T085911	G019943	RNA-seq: Iyer et al 2015	2765	chr12	-	108826896	108829661	TAAAATATTGTGACCATCTTTCCATTTTGATAAAGACACGAAGTGCATGCTTCTCTCCAT		intergenic							25.4558	8.92965	4.41448	3.00403	40.6409	24.7941	10.9324	12.1547	5	9.63419	4.88839	4.34339	4.01166	3.36481	2.515	3.13228
ASHGV40018318	0.0172016	0.999763	1.99211	up	noncoding	long noncoding	Reliable	T136945	G032074	RNA-seq: Iyer et al 2015	1238	chr16	-	81751160	81753006	ACTGCAAAGATTGCAGCTGTGATAAAGGATCTCAAGACAAAGTCATCCCGGATCATCCAG		intergenic							21.5346	9.02501	4.28294	3.28865	31.471	18.2001	14.9327	10.7391	7.24956	9.08634	4.46085	3.90407	4.4839	3.1831	3.6181	3.06474
ASHGV40038364	0.0191211	0.999763	1.69925	up	noncoding	long noncoding	Reliable	T275680	G064089	RNA-seq: Iyer et al 2015	3710	chr4	-	185929262	185943134	CTAGAATCTCCTGCCTCCAGAAGTTGGGTTTGTTTTAAGTAAAAACTAAGTGCTCTAATT		natural antisense	ENST00000338875	HELT		+	185940082	185941926	29.4937	16.0304	4.79783	4.03293	39.9929	26.5987	21.8896	20.422	9.29515	18.3741	4.85964	4.43947	5.09437	4.12965	3.9174	4.05175
ASHGV40038364	0.0191211	0.999763	1.69925	up	noncoding	long noncoding	Reliable	T275680	G064089	RNA-seq: Iyer et al 2015	3710	chr4	-	185929262	185943134	CTAGAATCTCCTGCCTCCAGAAGTTGGGTTTGTTTTAAGTAAAAACTAAGTGCTCTAATT		natural antisense	NM_001300781	HELT	helt bHLH transcription factor	+	185939994	185941958	29.4937	16.0304	4.79783	4.03293	39.9929	26.5987	21.8896	20.422	9.29515	18.3741	4.85964	4.43947	5.09437	4.12965	3.9174	4.05175
ASHGV40038364	0.0191211	0.999763	1.69925	up	noncoding	long noncoding	Reliable	T275680	G064089	RNA-seq: Iyer et al 2015	3710	chr4	-	185929262	185943134	CTAGAATCTCCTGCCTCCAGAAGTTGGGTTTGTTTTAAGTAAAAACTAAGTGCTCTAATT		natural antisense	NM_001300782	HELT		+	185939994	185941958	29.4937	16.0304	4.79783	4.03293	39.9929	26.5987	21.8896	20.422	9.29515	18.3741	4.85964	4.43947	5.09437	4.12965	3.9174	4.05175
ASHGV40059911	0.0435219	0.999763	1.96513	up	noncoding	long noncoding	Reliable	uc.130+	uc.130	UCR	224	chr3	+	157776573	157776797	TGAAGCCATAAATCACCATGACAGCTGATCGATGTAAACATTGTTTCCGCCATGATTGCC		intergenic							11.9754	5	3.38144	2.40681	19.0519	7.25706	9.61716	5	5	5	3.59306	2.73406	3.8172	2.34696	2.515	2.35848
ASHGV40003968	0.0332604	0.999763	1.50809	up	noncoding	long noncoding	Gold	NR_045180	SPG20-AS1	RefSeq	777	chr13	+	36920567	36943872	CCTAAATATGATTACTAGGAAAGCCAAGTCTCTCTTCCTGGATTTCTTCTCCTATAAACC	100507135	exon sense-overlapping	ENST00000379848	SPG20OS		+	36920568	36942547	85.5825	57.4412	6.36696	5.77424	98.8563	107.447	50.444	76.3425	31.2931	64.6879	6.3211	6.30244	6.47733	5.94198	5.41956	5.96117
ASHGV40003968	0.0332604	0.999763	1.50809	up	noncoding	long noncoding	Gold	NR_045180	SPG20-AS1	RefSeq	777	chr13	+	36920567	36943872	CCTAAATATGATTACTAGGAAAGCCAAGTCTCTCTTCCTGGATTTCTTCTCCTATAAACC	100507135	intronic antisense	NM_001142294	SPG20		-	36875774	36944317	85.5825	57.4412	6.36696	5.77424	98.8563	107.447	50.444	76.3425	31.2931	64.6879	6.3211	6.30244	6.47733	5.94198	5.41956	5.96117
ASHGV40003968	0.0332604	0.999763	1.50809	up	noncoding	long noncoding	Gold	NR_045180	SPG20-AS1	RefSeq	777	chr13	+	36920567	36943872	CCTAAATATGATTACTAGGAAAGCCAAGTCTCTCTTCCTGGATTTCTTCTCCTATAAACC	100507135	intronic antisense	NM_001142295	SPG20		-	36875774	36920934	85.5825	57.4412	6.36696	5.77424	98.8563	107.447	50.444	76.3425	31.2931	64.6879	6.3211	6.30244	6.47733	5.94198	5.41956	5.96117
ASHGV40003968	0.0332604	0.999763	1.50809	up	noncoding	long noncoding	Gold	NR_045180	SPG20-AS1	RefSeq	777	chr13	+	36920567	36943872	CCTAAATATGATTACTAGGAAAGCCAAGTCTCTCTTCCTGGATTTCTTCTCCTATAAACC	100507135	natural antisense	NM_001142296	SPG20		-	36875774	36920646	85.5825	57.4412	6.36696	5.77424	98.8563	107.447	50.444	76.3425	31.2931	64.6879	6.3211	6.30244	6.47733	5.94198	5.41956	5.96117
ASHGV40003968	0.0332604	0.999763	1.50809	up	noncoding	long noncoding	Gold	NR_045180	SPG20-AS1	RefSeq	777	chr13	+	36920567	36943872	CCTAAATATGATTACTAGGAAAGCCAAGTCTCTCTTCCTGGATTTCTTCTCCTATAAACC	100507135	natural antisense	NM_015087	SPG20	spastic paraplegia 20 (Troyer syndrome)	-	36875774	36920646	85.5825	57.4412	6.36696	5.77424	98.8563	107.447	50.444	76.3425	31.2931	64.6879	6.3211	6.30244	6.47733	5.94198	5.41956	5.96117
ASHGV40041910	0.0376472	0.999763	2.41354	up	noncoding	long noncoding	Reliable	ENST00000512310	RP11-79P5.7	GENCODE	780	chr5	+	72747322	72749220	AAGCTAATTTCAACAACGGGTGAAGTGGGTATCTCCATGTGATGGCTGAGGAGACAGATT		intergenic							59.7715	19.9483	5.59872	4.32757	75.1169	84.5825	19.6152	28.595	15.1476	16.1022	5.89517	5.98347	4.91752	4.61441	4.50959	3.85871
ASHGV40006899	0.00262376	0.999763	1.75509	up	noncoding	long noncoding	Reliable	ENST00000528445	RP11-430H10.4	GENCODE	606	chr11	-	45408765	45535352	CTCTCTGCCGTCACCCTTTGCGAGCTCTTCCTCCTTTTCAAAGAGGCTCTGGCAGAAAGG		intergenic							202.726	115.604	7.62633	6.81478	212.663	285.548	109.968	133.685	90.7848	122.342	7.53264	7.58079	7.76555	6.65925	6.78701	6.99807
ASHGV40027038	0.0250467	0.999763	1.62735	up	noncoding	long noncoding	Reliable	T193329	G044528	RNA-seq: Iyer et al 2015	3861	chr2	-	86606353	86623378	TTATGAGGCAGATATAACCATTTTGAGGAAAGCACCCAAGCTACAGCTCCTGGTACGAAC		intergenic							12.2381	6.52123	3.41328	2.71076	17.4141	10.4316	8.86874	7.06882	5	7.49488	3.43656	3.10576	3.69751	2.74054	2.515	2.87673
ASHGV40014720	0.0278421	0.999763	1.90128	up	noncoding	long noncoding	Reliable	ENST00000553568	RP11-203M5.6	GENCODE	890	chr14	+	20906140	20909427	GCCAACTTCCTCCTCTGTTCCTGTGCCCTCAACTTTGGCTGTCTCTACGCCTCCCTTACC		intergenic							1123.76	656.21	10.1622	9.23527	1320.99	1435.29	615.008	879.118	520.002	569.511	10.3917	9.75889	10.3361	8.95899	9.15917	9.58764
ASHGV40010302	0.0291309	0.999763	1.83656	up	noncoding	long noncoding	Reliable	uc001syq.1	BC045810	UCSC_knowngene	1264	chr12	-	78720459	78753526	TGACATCACTGGTCATTAATGATTTGTGAGAAGCAGTGTCTCAACTATGTTTCTGTTACA		intergenic							12.1713	5.1003	3.35834	2.48134	20.5239	8.3597	7.63024	5	5	5.30091	3.721	2.86897	3.48504	2.34696	2.515	2.58205
ASHGV40035263	0.0157896	0.999763	2.33477	up	noncoding	long noncoding	Reliable	T254932	G058756	RNA-seq: Iyer et al 2015	11178	chr3	-	175995576	176007818	TAAAAAAAGAAATCAACATTACCAAGGTTGATCTTGAGTATCTCTCCTCTTCTCTCCACC		intergenic							123.128	47.4058	6.74014	5.51685	173.89	151.351	44.1433	65.9924	32.8354	43.3897	7.21408	6.75239	6.25394	5.74864	5.47928	5.32264
ASHGV40009684	0.0280406	0.999763	2.02589	up	noncoding	long noncoding	Reliable	T075007	G017283	RNA-seq: Iyer et al 2015	1457	chr12	-	21026558	21028140	TTGACACAGCTCTTCCCTCTGGCTTAACACAGAGCGAATGTGTGAGAGAAAAAGAAAAAA		intronic antisense	ENST00000261196	SLCO1B3		+	20963637	21069658	234.231	111.104	7.78257	6.76401	258.57	338.361	105.763	94.7905	129.063	109.458	7.84092	7.80374	7.70305	6.22408	7.25826	6.8097
ASHGV40009684	0.0280406	0.999763	2.02589	up	noncoding	long noncoding	Reliable	T075007	G017283	RNA-seq: Iyer et al 2015	1457	chr12	-	21026558	21028140	TTGACACAGCTCTTCCCTCTGGCTTAACACAGAGCGAATGTGTGAGAGAAAAAGAAAAAA		intronic antisense	ENST00000381541	LST3		+	20968607	21243179	234.231	111.104	7.78257	6.76401	258.57	338.361	105.763	94.7905	129.063	109.458	7.84092	7.80374	7.70305	6.22408	7.25826	6.8097
ASHGV40009684	0.0280406	0.999763	2.02589	up	noncoding	long noncoding	Reliable	T075007	G017283	RNA-seq: Iyer et al 2015	1457	chr12	-	21026558	21028140	TTGACACAGCTCTTCCCTCTGGCTTAACACAGAGCGAATGTGTGAGAGAAAAAGAAAAAA		intronic antisense	ENST00000540229	LST3		+	20968607	21243179	234.231	111.104	7.78257	6.76401	258.57	338.361	105.763	94.7905	129.063	109.458	7.84092	7.80374	7.70305	6.22408	7.25826	6.8097
ASHGV40009684	0.0280406	0.999763	2.02589	up	noncoding	long noncoding	Reliable	T075007	G017283	RNA-seq: Iyer et al 2015	1457	chr12	-	21026558	21028140	TTGACACAGCTCTTCCCTCTGGCTTAACACAGAGCGAATGTGTGAGAGAAAAAGAAAAAA		intronic antisense	ENST00000540853	SLCO1B3		+	20963635	21028315	234.231	111.104	7.78257	6.76401	258.57	338.361	105.763	94.7905	129.063	109.458	7.84092	7.80374	7.70305	6.22408	7.25826	6.8097
ASHGV40009684	0.0280406	0.999763	2.02589	up	noncoding	long noncoding	Reliable	T075007	G017283	RNA-seq: Iyer et al 2015	1457	chr12	-	21026558	21028140	TTGACACAGCTCTTCCCTCTGGCTTAACACAGAGCGAATGTGTGAGAGAAAAAGAAAAAA		intronic antisense	ENST00000544370	SLCO1B3		+	21015392	21055267	234.231	111.104	7.78257	6.76401	258.57	338.361	105.763	94.7905	129.063	109.458	7.84092	7.80374	7.70305	6.22408	7.25826	6.8097
ASHGV40009684	0.0280406	0.999763	2.02589	up	noncoding	long noncoding	Reliable	T075007	G017283	RNA-seq: Iyer et al 2015	1457	chr12	-	21026558	21028140	TTGACACAGCTCTTCCCTCTGGCTTAACACAGAGCGAATGTGTGAGAGAAAAAGAAAAAA		intronic antisense	NM_019844	SLCO1B3	solute carrier organic anion transporter family member 1B3	+	20963637	21069843	234.231	111.104	7.78257	6.76401	258.57	338.361	105.763	94.7905	129.063	109.458	7.84092	7.80374	7.70305	6.22408	7.25826	6.8097
ASHGV40059344	0.0295326	0.999763	2.94379	up	noncoding	long noncoding	Reliable	TCONS_00006456	XLOC_003067	RNA-seq: Cabili et al 2011	366	chr3	-	24079060	24086331	TTAGAAGTCTCTGCCACTGCTTATCATAATGTGTGTGGCACCTCTCGTCTCTCTCTTTCT		intergenic							582.848	205.941	9.09062	7.53295	929.474	599.479	219.59	299.726	108.773	209.325	9.86008	8.57305	8.83875	7.64636	7.03888	7.9136
ASHGV40003049	0.0113214	0.999763	2.3535	up	noncoding	long noncoding	Gold	his-1_RNA_dna	his-1_RNA_dna	literatures: 22266873,9031624,9094986	8496	chr2	+	145456943	145465439	CATGTGTGTGTGTATGTGTGAAGAAAGTGTTAACTCACTTTGTGACTTGTAGTTCTAATC		intergenic							5062.31	2261.5	12.132	10.8972	2993.15	9100.82	3092.95	3877	1579.42	1328.07	11.5998	12.2964	12.4998	10.956	10.787	10.9487
ASHGV40047206	0.00311847	0.999763	1.69412	up	noncoding	long noncoding	Reliable	T334319	G078388	RNA-seq: Iyer et al 2015	20285	chr7	-	139613779	139634064	AGCTCCACTTTCCATGGATATTTTTAAAAAGAGCTGCCCCAGCTCTTTTTTAAGTTAAGA		intronic antisense	ENST00000438104	TBXAS1		+	139478136	139636106	26.0548	13.635	4.58179	3.82125	35.3526	25.6806	17.1311	15.3197	8.38021	17.2052	4.65312	4.39057	4.70167	3.71608	3.7933	3.95436
ASHGV40047206	0.00311847	0.999763	1.69412	up	noncoding	long noncoding	Reliable	T334319	G078388	RNA-seq: Iyer et al 2015	20285	chr7	-	139613779	139634064	AGCTCCACTTTCCATGGATATTTTTAAAAAGAGCTGCCCCAGCTCTTTTTTAAGTTAAGA		intronic antisense	NM_001061	TBXAS1		+	139528951	139720125	26.0548	13.635	4.58179	3.82125	35.3526	25.6806	17.1311	15.3197	8.38021	17.2052	4.65312	4.39057	4.70167	3.71608	3.7933	3.95436
ASHGV40047206	0.00311847	0.999763	1.69412	up	noncoding	long noncoding	Reliable	T334319	G078388	RNA-seq: Iyer et al 2015	20285	chr7	-	139613779	139634064	AGCTCCACTTTCCATGGATATTTTTAAAAAGAGCTGCCCCAGCTCTTTTTTAAGTTAAGA		intronic antisense	NM_001130966	TBXAS1		+	139478046	139720125	26.0548	13.635	4.58179	3.82125	35.3526	25.6806	17.1311	15.3197	8.38021	17.2052	4.65312	4.39057	4.70167	3.71608	3.7933	3.95436
ASHGV40047206	0.00311847	0.999763	1.69412	up	noncoding	long noncoding	Reliable	T334319	G078388	RNA-seq: Iyer et al 2015	20285	chr7	-	139613779	139634064	AGCTCCACTTTCCATGGATATTTTTAAAAAGAGCTGCCCCAGCTCTTTTTTAAGTTAAGA		intronic antisense	NM_001166253	TBXAS1		+	139528951	139720125	26.0548	13.635	4.58179	3.82125	35.3526	25.6806	17.1311	15.3197	8.38021	17.2052	4.65312	4.39057	4.70167	3.71608	3.7933	3.95436
ASHGV40047206	0.00311847	0.999763	1.69412	up	noncoding	long noncoding	Reliable	T334319	G078388	RNA-seq: Iyer et al 2015	20285	chr7	-	139613779	139634064	AGCTCCACTTTCCATGGATATTTTTAAAAAGAGCTGCCCCAGCTCTTTTTTAAGTTAAGA		intronic antisense	NM_001166254	TBXAS1	thromboxane A synthase 1	+	139478046	139720125	26.0548	13.635	4.58179	3.82125	35.3526	25.6806	17.1311	15.3197	8.38021	17.2052	4.65312	4.39057	4.70167	3.71608	3.7933	3.95436
ASHGV40047206	0.00311847	0.999763	1.69412	up	noncoding	long noncoding	Reliable	T334319	G078388	RNA-seq: Iyer et al 2015	20285	chr7	-	139613779	139634064	AGCTCCACTTTCCATGGATATTTTTAAAAAGAGCTGCCCCAGCTCTTTTTTAAGTTAAGA		intronic antisense	NM_030984	TBXAS1		+	139528951	139720125	26.0548	13.635	4.58179	3.82125	35.3526	25.6806	17.1311	15.3197	8.38021	17.2052	4.65312	4.39057	4.70167	3.71608	3.7933	3.95436
ASHGV40047206	0.00311847	0.999763	1.69412	up	noncoding	long noncoding	Reliable	T334319	G078388	RNA-seq: Iyer et al 2015	20285	chr7	-	139613779	139634064	AGCTCCACTTTCCATGGATATTTTTAAAAAGAGCTGCCCCAGCTCTTTTTTAAGTTAAGA		natural antisense	ENST00000455353	TBXAS1		+	139529052	139613828	26.0548	13.635	4.58179	3.82125	35.3526	25.6806	17.1311	15.3197	8.38021	17.2052	4.65312	4.39057	4.70167	3.71608	3.7933	3.95436
ASHGV40041831	0.0365274	0.999763	1.57651	up	noncoding	long noncoding	Reliable	T283356	G066044	RNA-seq: Iyer et al 2015	2498	chr5	+	64802315	64811004	TTGCTTCAGTCTGCCCCATCTACAAGCTCCGAGTCAGTTATCATGATACAATTATGTGTA		intergenic							158.317	105.161	7.32827	6.67153	171.853	198.755	104.341	123.593	98.4976	93.3939	7.19408	7.1086	7.68212	6.55431	6.90148	6.5588
ASHGV40013560	0.0256599	0.999763	2.06176	up	noncoding	long noncoding	Reliable	TCONS_00021871	XLOC_010470	RNA-seq: Cabili et al 2011	1734	chr13	+	91763973	91793697	CATCTTTGTTATTAAACACAGGCTTTGATGATGACACATTTCCCATGTTCATAACTTGTG		intergenic							16.1283	7.00989	3.81379	2.76991	24.9063	11.7937	11.6848	8.67013	5	7.35955	4.05394	3.27102	4.1164	2.93409	2.515	2.86065
ASHGV40026838	0.00246997	0.999763	3.14958	up	noncoding	long noncoding	Reliable	T190512	G043866	RNA-seq: Iyer et al 2015	1464	chr2	-	64601368	64603087	TGCCAGAAAAGAAGAATAGAGCGATTGCTCCCTAATTCATGGCTATTAACAATCTCAGTT		intergenic							19.8979	5.55509	4.17528	2.52012	28.4074	16.2242	15.0623	6.66527	5	5	4.28592	3.7423	4.4976	2.68687	2.515	2.35848
ASHGV40013136	0.0280882	0.999763	1.77489	up	noncoding	long noncoding	Reliable	TCONS_00021737	XLOC_010326	RNA-seq: Cabili et al 2011	241	chr13	+	28312872	28314262	TGACAAAAGTACACAAGAACCTCTAGTGCTTCCATGTCTCCAAATGCCATCTCCATTACA		intergenic							139.73	73.578	7.02416	6.19643	177.561	178.352	63.2765	66.8437	67.4906	86.3998	7.24888	6.97216	6.85144	5.76549	6.39274	6.43106
ASHGV40012325	0.0290387	0.999763	3.07492	up	noncoding	long noncoding	Reliable	T091267	G021080	RNA-seq: Iyer et al 2015	1714	chr13	-	22655293	22659975	CTTCTTTTTCAAACACAGTTGATGGACGTATACTGAGCCATGCATTTTCTCCTTATGACA		intergenic							30.486	11.1546	4.88646	3.26592	34.7899	28.4639	28.2043	14.3699	5	14.0938	4.62534	4.53241	5.50165	3.61843	2.515	3.66432
ASHGV40013941	0.0219509	0.999763	3.01295	up	noncoding	long noncoding	Reliable	T102724	G024184	RNA-seq: Iyer et al 2015	2011	chr14	-	34820194	34825312	AGAGAGACACGGAGCCTCCATATACAAAGAAACTCGATTCAAGGTGTGTCTGTGTTTTTT		intergenic							87.9459	25.8978	6.27585	4.68467	80.6054	141.631	41.601	29.3395	30.2863	18.0676	6.00904	6.66052	6.15799	4.64827	5.3778	4.02795
ASHGV40014929	0.0315186	0.999763	5.38415	up	noncoding	long noncoding	Gold	NR_109757	LOC644919	RefSeq	616	chr14	+	41423915	41494994	TTTGTGACTTTTCTATAAAAACAATGAGACTAGGATTATAGAACATGACTCCTATATTGC	644919	intergenic							53.7665	10.6104	5.48271	3.05399	97.8177	41.5276	21.9541	5	5	21.8311	6.30576	5.0435	5.09886	2.34696	2.515	4.30002
ASHGV40038011	0.0333553	0.999763	2.28213	up	noncoding	long noncoding	Reliable	T271421	G062926	RNA-seq: Iyer et al 2015	759	chr4	-	133224458	133256974	TTAATTCATGTGTCTCCTTCCCCCATTGCAGTCCATAAACTGTCATGTCAGGGTCATCTC		intergenic							15226.7	6543.58	13.7978	12.6075	13781.6	20248.9	11649.7	8901.56	6221.38	4507.78	13.6128	13.362	14.4187	12.2226	12.745	12.8547
ASHGV40001103	0.0143598	0.999763	1.56229	up	noncoding	long noncoding	Gold	ENST00000451348	EIF2B5-IT1	GENCODE	727	chr3	+	184222900	184226187	TCTTGCTTGAGTAAGGCACTGGTCATGCCTCAATTAGAACCCATCAACTCATCCTTTGGA	100874328	intron sense-overlapping	ENST00000444495	EIF2B5		+	183853163	184402546	11.8503	6.36134	3.32673	2.68307	15.1964	13.6302	6.72434	8.68996	5	5.39404	3.19167	3.4897	3.29882	2.9359	2.515	2.59833
ASHGV40030004	0.0480667	0.999763	2.35181	up	noncoding	long noncoding	Reliable	ENST00000411436	AC009965.2	GENCODE	570	chr2	+	204955179	204974572	GAATGCTCCATTATCTCTACAGATCGCGCTGACTCTTCACACTGTGGAACATTTCAACCT		intergenic							19.6675	6.69585	3.95279	2.71902	36.6655	13.9177	8.41932	5.3262	5	9.76135	4.71516	3.52038	3.62284	2.49471	2.515	3.14736
ASHGV40045991	0.0478711	0.999763	2.37842	up	noncoding	long noncoding	Reliable	T030141	G006738	RNA-seq: Iyer et al 2015	10165	chr1	+	212860225	212870390	AAATTAGATATGAGTGTTGCTGAAATCGTGATAAAGAGAACAGTCATCACCCCCACTCCC		natural antisense	NM_018664	BATF3	basic leucine zipper transcription factor, ATF-like 3	-	212859758	212873327	215.761	95.74	7.75093	6.50092	292.805	235.233	119.247	83.3394	130.188	73.6924	8.04001	7.32213	7.89065	6.05761	7.26934	6.17582
ASHGV40022527	0.0319882	0.999763	1.97919	up	noncoding	long noncoding	Gold	NR_110763	LOC100996324	RefSeq	574	chr18	-	12739484	12749421	TCCAGAGGGCCAGCGTGTGCACCACTGTGTGTCTCCAGAGACTTCAGGAAGCAGCCACCA	100996324	intergenic							97.0886	48.4722	6.55606	5.57115	125.548	110.706	55.0124	50.0369	55.3754	40.0042	6.70172	6.34097	6.6255	5.37927	6.13104	5.20314
ASHGV40033934	0.0359899	0.999763	2.23248	up	noncoding	long noncoding	Gold	NR_110739	CHL1-AS1	RefSeq	910	chr3	-	405055	427478	TTGTTAGAAACCTGATGTGAGAACCTGCATACCTGCTGGTGGTGTTTCATGATGGTCTGA	101927193	natural antisense	NM_001253387	CHL1	cell adhesion molecule L1-like	+	238278	451097	20.702	9.6209	4.2398	3.08115	22.6162	24.2637	15.2263	14.5905	5	9.27217	3.89308	4.31219	4.51413	3.6409	2.515	3.08756
ASHGV40033934	0.0359899	0.999763	2.23248	up	noncoding	long noncoding	Gold	NR_110739	CHL1-AS1	RefSeq	910	chr3	-	405055	427478	TTGTTAGAAACCTGATGTGAGAACCTGCATACCTGCTGGTGGTGTTTCATGATGGTCTGA	101927193	natural antisense	NM_001253388	CHL1		+	361365	451097	20.702	9.6209	4.2398	3.08115	22.6162	24.2637	15.2263	14.5905	5	9.27217	3.89308	4.31219	4.51413	3.6409	2.515	3.08756
ASHGV40033934	0.0359899	0.999763	2.23248	up	noncoding	long noncoding	Gold	NR_110739	CHL1-AS1	RefSeq	910	chr3	-	405055	427478	TTGTTAGAAACCTGATGTGAGAACCTGCATACCTGCTGGTGGTGTTTCATGATGGTCTGA	101927193	natural antisense	NM_006614	CHL1		+	238278	451097	20.702	9.6209	4.2398	3.08115	22.6162	24.2637	15.2263	14.5905	5	9.27217	3.89308	4.31219	4.51413	3.6409	2.515	3.08756
ASHGV40057050	0.0450229	0.999763	3.0531	up	noncoding	long noncoding	Reliable	TCONS_00008259	XLOC_003701	RNA-seq: Cabili et al 2011	269	chr4	+	138404922	138405512	TTACTCCTAGGTTTGGACTGTCCTTACGAATTGACTCAGATAACAGGCCGGAGTTTGTGG		intergenic							120.791	47.8734	6.98187	5.37159	159.414	101.75	101.209	86.6987	25.659	31.2626	7.07867	6.22903	7.6379	6.1078	5.17156	4.83543
ASHGV40020600	0.0422536	0.999763	3.95256	up	noncoding	long noncoding	Reliable	T151090	G035071	RNA-seq: Iyer et al 2015	1583	chr17	-	55111213	55113714	ATATAGATCTGAGCCCCAAAGCATCTGTGTCTTCACCAGATTTGATTTACTTTAAGTACA		intergenic							88.9996	25.4559	6.42803	4.44524	144.717	58.8618	63.4197	38.0345	6.384	31.9492	6.92156	5.50669	6.85583	5.00232	3.46595	4.86745
ASHGV40040518	0.0283952	0.999763	2.00234	up	noncoding	long noncoding	Reliable	GSE61474_TCONS_00272955	GSE61474_XLOC_051368	RNA-seq: Clark et al 2015	401	chr5	-	87240342	87240743	TATTGTTGGTAGAATGGCAGTGCAATACGTGGGAAAAAATACCCAGACAGCTCCCTGACA		intergenic							40.1488	17.1639	5.15739	4.1557	61.5051	39.0393	19.902	15.6288	14.7391	21.1238	5.56838	4.96107	4.94271	3.74251	4.47346	4.25114
ASHGV40049958	0.0343211	0.999763	4.56166	up	noncoding	long noncoding	Reliable	T351745	G083003	RNA-seq: Iyer et al 2015	575	chr8	-	131476760	131488244	AAGAGGAAATGTTTGCAGACACCAGGCTATCAACTAATCACAATTTGTTGTCTGAAAAAA		intergenic							52.4179	9.70992	5.28913	3.09957	110.828	27.1812	19.2444	11.0592	5	13.0706	6.51011	4.47208	4.88519	3.22729	2.515	3.55641
ASHGV40013493	0.00304847	0.999763	1.60934	up	noncoding	long noncoding	Reliable	T096595	G022664	RNA-seq: Iyer et al 2015	886	chr13	+	79314436	79323648	GGCACTTCATCATGTTTTATTATTGATTGTAGTTATTTGTGTATCCATCTACCCAACTGG		intergenic							11.8216	5.88759	3.31698	2.63051	15.3192	13.6637	6.48207	6.47982	5	6.18296	3.20697	3.49312	3.25085	2.6622	2.515	2.71434
ASHGV40027063	0.029471	0.999763	1.78507	up	noncoding	long noncoding	Reliable	T193716	G044655	RNA-seq: Iyer et al 2015	1190	chr2	-	89604420	89606844	AAACCACTGCAAAGAGTTCATAATTTCTGCTCTCTTCCTGTCTCAGTTTCATGTTTTATA		intergenic							204.856	109.099	7.56798	6.732	286.182	244.663	83.7227	124.65	81.6828	120.964	8.00211	7.37917	7.32267	6.56648	6.64772	6.9818
ASHGV40059374	0.0160954	0.999763	1.78228	up	noncoding	long noncoding	Reliable	TCONS_00008550	XLOC_004049	RNA-seq: Cabili et al 2011	318	chr4	-	115233101	115286107	TTTATGACTACCCTAAATTGGTTTGTGTTTGGATGGTATCTCTCCACCCTCTGACCCCTG		intergenic							172.975	93.3327	7.31012	6.47639	216.368	230.862	71.695	116.839	58.8615	104.297	7.56629	7.29918	7.06487	6.48238	6.21418	6.7326
ASHGV40027890	0.0355415	0.999763	1.96975	up	noncoding	long noncoding	Reliable	T205366	G047483	RNA-seq: Iyer et al 2015	2635	chr2	-	197825490	197828686	TCAGGATGTAAGACAAGAAGGATATATTGCAAATGTAGTGGTGGCTACCTGTGGGGAGTA		intergenic							28.5493	11.799	4.57783	3.59981	47.0248	26.4345	12.1885	16.9198	6.83423	11.6432	5.12325	4.43097	4.17926	3.85886	3.54497	3.3956
ASHGV40000330	0.0182084	0.999763	3.39025	up	noncoding	long noncoding	Reliable	ENST00000413347	SNAP47-AS1	GENCODE	1708	chr1	-	227931531	227934892	TACTAAGGATGCCGTCTCCTCTGGGGGCAGAGCAACACAGCACCAACCACAGCACGCCAC	100885800	intronic antisense	ENST00000315781	SNAP47		+	227922696	227963582	7889.82	2014.9	12.6308	10.8694	11422.6	9954.27	2292.57	2546.47	2027.66	1470.56	13.3661	12.4315	12.0948	10.3636	11.1379	11.1068
ASHGV40000330	0.0182084	0.999763	3.39025	up	noncoding	long noncoding	Reliable	ENST00000413347	SNAP47-AS1	GENCODE	1708	chr1	-	227931531	227934892	TACTAAGGATGCCGTCTCCTCTGGGGGCAGAGCAACACAGCACCAACCACAGCACGCCAC	100885800	intronic antisense	ENST00000366760	SNAP47		+	227916357	227968927	7889.82	2014.9	12.6308	10.8694	11422.6	9954.27	2292.57	2546.47	2027.66	1470.56	13.3661	12.4315	12.0948	10.3636	11.1379	11.1068
ASHGV40000330	0.0182084	0.999763	3.39025	up	noncoding	long noncoding	Reliable	ENST00000413347	SNAP47-AS1	GENCODE	1708	chr1	-	227931531	227934892	TACTAAGGATGCCGTCTCCTCTGGGGGCAGAGCAACACAGCACCAACCACAGCACGCCAC	100885800	intronic antisense	NM_053052	SNAP47	synaptosome associated protein 47kDa	+	227922696	227968932	7889.82	2014.9	12.6308	10.8694	11422.6	9954.27	2292.57	2546.47	2027.66	1470.56	13.3661	12.4315	12.0948	10.3636	11.1379	11.1068
ASHGV40045217	0.0308544	0.999763	2.47586	up	noncoding	long noncoding	Reliable	T305790	G071408	RNA-seq: Iyer et al 2015	539	chr6	+	62087401	62093599	GAATTAACTTATCCTGACAGTGGTTCCTATTCTTTTCAATTTCTGGATCTACTCGTCTCT		intergenic							24.027	8.62411	4.27338	2.96545	38.4415	24.9085	8.73084	11.6117	5	9.26065	4.79444	4.35009	3.67561	3.29588	2.515	3.08547
ASHGV40035180	0.0264524	0.999763	2.67083	up	noncoding	long noncoding	Gold	NR_033945	LINC01192	RefSeq	1533	chr3	-	162895030	163021089	CCTAGCAGCTGTACCTTTTTTAATTTCAAGACATTCAATAAACTAAGAACCAACAGCACA	647107	intergenic							18.9188	5.11292	3.90061	2.48332	35.689	11.8855	9.18203	5	5	5.33877	4.66822	3.28444	3.74917	2.34696	2.515	2.58802
ASHGV40005574	0.00868994	0.999763	1.63644	up	noncoding	long noncoding	Reliable	T040829	G009382	RNA-seq: Iyer et al 2015	2919	chr10	+	44482117	44532042	TGGGAGAAACCACATTTTCTCCAGTCCCTTCACCTCTGTCTGCTCAAGAAATGTTGCATA		intergenic							127.365	75.2177	6.86186	6.1513	139.216	185.252	57.6279	105.582	48.02	72.051	6.86477	7.01822	6.70259	6.36008	5.95569	6.13813
ASHGV40049728	0.0349569	0.999763	1.91882	up	noncoding	long noncoding	Reliable	T348867	G082274	RNA-seq: Iyer et al 2015	499	chr8	-	103766889	103769335	AATTTGTCTCCTGGGTTTCCAACTCTGCTGTCTTTACTCTTTCTCTGGCCTCTTAACAAT		intergenic							251.832	139.075	7.96663	7.02641	372.049	248.862	134.585	188.685	102.613	125.927	8.41629	7.40412	8.07949	7.07783	6.95732	7.04408
ASHGV40001879	0.00855227	0.999763	1.67178	up	noncoding	long noncoding	Reliable	ENST00000531948	RP11-1082L8.2	GENCODE	487	chr8	-	125948765	125956007	CTGGTGGGAGTGTCGGCCACAACAGTATGTCCCCTCCTGCATAGCTTCCTGAACTGTGAC		intergenic							157.77	90.982	7.15664	6.41526	168.484	237.073	67.7542	126.878	58.4016	87.6663	7.16571	7.33148	6.97273	6.58922	6.20107	6.45548
ASHGV40007478	0.0337261	0.999763	1.74915	up	noncoding	long noncoding	Reliable	T065941	G015220	RNA-seq: Iyer et al 2015	1350	chr11	-	94059732	94063822	AGTGGCAAAAATGTATGGGTCACTCAGCCCGCAGTCTGTAAATAATTTATAAGTTATAGC		intergenic							39.2552	21.1504	5.17178	4.36513	56.104	39.4557	22.2058	32.7607	11.8364	18.8541	5.42096	4.97676	5.11762	4.79513	4.20974	4.09051
ASHGV40050334	0.0350862	0.999763	2.90344	up	noncoding	long noncoding	Reliable	T339962	G079748	RNA-seq: Iyer et al 2015	9789	chr8	+	19985655	19998530	TTGTTTCTATGTTGTGGAGATTCCCCAGAGGGCTTTGGTTTGCAACACTGTAACACTGCT		intergenic							31.7049	11.0478	4.76796	3.2302	53.0582	26.7969	15.2597	17.436	5	10.7074	5.3344	4.45201	4.51746	3.89992	2.515	3.27568
ASHGV40055801	0.02159	0.999763	1.92112	up	noncoding	long noncoding	Gold	NR_028371	FAS-AS1	RefSeq	1554	chr10	-	90751180	90752732	AGAAGCTCATTCAGCCCCCATATAACTTTTTCGAGAAAGAAAAGGTGCCGTTCTTCCGAG	100302740	intronic antisense	ENST00000352159	FAS		+	90750443	90774712	45.8645	22.0276	5.45264	4.51069	62.4473	45.0352	30.1109	20.8479	20.3788	24.8562	5.59389	5.15134	5.6127	4.15923	4.88121	4.49165
ASHGV40055801	0.02159	0.999763	1.92112	up	noncoding	long noncoding	Gold	NR_028371	FAS-AS1	RefSeq	1554	chr10	-	90751180	90752732	AGAAGCTCATTCAGCCCCCATATAACTTTTTCGAGAAAGAAAAGGTGCCGTTCTTCCGAG	100302740	intronic antisense	NM_000043	FAS	Fas cell surface death receptor	+	90750287	90775542	45.8645	22.0276	5.45264	4.51069	62.4473	45.0352	30.1109	20.8479	20.3788	24.8562	5.59389	5.15134	5.6127	4.15923	4.88121	4.49165
ASHGV40055801	0.02159	0.999763	1.92112	up	noncoding	long noncoding	Gold	NR_028371	FAS-AS1	RefSeq	1554	chr10	-	90751180	90752732	AGAAGCTCATTCAGCCCCCATATAACTTTTTCGAGAAAGAAAAGGTGCCGTTCTTCCGAG	100302740	intronic antisense	NM_152871	FAS		+	90750287	90775542	45.8645	22.0276	5.45264	4.51069	62.4473	45.0352	30.1109	20.8479	20.3788	24.8562	5.59389	5.15134	5.6127	4.15923	4.88121	4.49165
ASHGV40055801	0.02159	0.999763	1.92112	up	noncoding	long noncoding	Gold	NR_028371	FAS-AS1	RefSeq	1554	chr10	-	90751180	90752732	AGAAGCTCATTCAGCCCCCATATAACTTTTTCGAGAAAGAAAAGGTGCCGTTCTTCCGAG	100302740	intronic antisense	NM_152872	FAS		+	90750287	90775542	45.8645	22.0276	5.45264	4.51069	62.4473	45.0352	30.1109	20.8479	20.3788	24.8562	5.59389	5.15134	5.6127	4.15923	4.88121	4.49165
ASHGV40013405	0.0316745	0.999763	2.49613	up	noncoding	long noncoding	Reliable	TCONS_00021811	XLOC_010411	RNA-seq: Cabili et al 2011	811	chr13	+	64167616	64209643	ACACCGTAGTTATTTGCTTTAAGCCAACTTGAAGTGAACTTCTGTCTCTTCTTTAATCTG		intergenic							19.3852	5.63991	3.91246	2.59276	36.4835	13.9168	7.75516	5.33557	5	6.58415	4.70802	3.52025	3.50911	2.49578	2.515	2.76752
ASHGV40043676	0.0267062	0.999763	1.84272	up	noncoding	long noncoding	Reliable	ENST00000407889	RP11-96L14.7	GENCODE	694	chr1	-	26496437	26498156	TCCCAAGAGAGAAGACTCTGCGCTGCCTGGGGCTTCAACTTCACATCTCCCGGCCGGTAC		natural antisense	ENST00000270812	ZNF593		+	26496432	26498551	200.81	113.464	7.65612	6.77428	248.339	237.889	116.203	123.696	121.143	95.5533	7.78228	7.33547	7.8506	6.55617	7.17514	6.59154
ASHGV40043676	0.0267062	0.999763	1.84272	up	noncoding	long noncoding	Reliable	ENST00000407889	RP11-96L14.7	GENCODE	694	chr1	-	26496437	26498156	TCCCAAGAGAGAAGACTCTGCGCTGCCTGGGGCTTCAACTTCACATCTCCCGGCCGGTAC		natural antisense	NM_015871	ZNF593	zinc finger protein 593	+	26496387	26497364	200.81	113.464	7.65612	6.77428	248.339	237.889	116.203	123.696	121.143	95.5533	7.78228	7.33547	7.8506	6.55617	7.17514	6.59154
ASHGV40041094	0.0492137	0.999763	2.3954	up	noncoding	long noncoding	Gold	NR_027111	LOC285629	RefSeq	2339	chr5	-	160358785	160365633	GCTGCAGCCAAAGAAAGCTTCAGTCAATGCATAGTCTCCCTTTAATAAACCTTGTGGTAG	285629	intergenic							40990.3	11354	14.7215	13.4612	52857.6	61351.4	8761.97	14535.4	12295.7	7230.78	15.2871	14.9114	13.966	13.0407	13.795	13.548
ASHGV40029632	0.0344401	0.999763	1.87751	up	noncoding	long noncoding	Reliable	T200796	G046371	RNA-seq: Iyer et al 2015	2705	chr2	+	150389430	150392741	AGTAGAATGAGCTCTTATCTATTGCTTATCAAGGAATACCACAATTTGCCTAAGCCTTTT		intergenic							14.4508	6.79999	3.58046	2.67164	22.4123	14.133	6.80712	10.4	5	5	3.87587	3.54346	3.32205	3.14144	2.515	2.35848
ASHGV40048333	0.0273007	0.999763	1.8402	up	noncoding	long noncoding	Reliable	T331381	G077644	RNA-seq: Iyer et al 2015	2925	chr7	+	113021781	113024824	CATTGCTTATCTAATGCTTTTGCCAACAGTTGAGGGGTTTCTTTTACTCTAATATTTTCC		intergenic							15.9464	7.97913	3.76798	2.88812	24.9439	13.7395	9.15574	8.69012	5	10.2473	4.05702	3.50221	3.74471	2.93597	2.515	3.21339
ASHGV40018342	0.0478027	0.999763	2.1231	up	noncoding	long noncoding	Reliable	T137225	G032150	RNA-seq: Iyer et al 2015	1311	chr16	-	84399168	84401997	CCTGAAACATGGCAAATACTCCAAAAAATTTTTGAATATGTCTCCCATAAACAGCAGATC		bidirectional	ENST00000262429	ATP2C2		+	84402132	84497784	57707.6	18459.1	15.3539	14.2678	72461.9	84185.5	16475.4	20377.8	20552.6	14447	15.6898	15.4895	14.8825	13.67	14.5805	14.5529
ASHGV40018342	0.0478027	0.999763	2.1231	up	noncoding	long noncoding	Reliable	T137225	G032150	RNA-seq: Iyer et al 2015	1311	chr16	-	84399168	84401997	CCTGAAACATGGCAAATACTCCAAAAAATTTTTGAATATGTCTCCCATAAACAGCAGATC		bidirectional	ENST00000416219	ATP2C2		+	84402132	84497793	57707.6	18459.1	15.3539	14.2678	72461.9	84185.5	16475.4	20377.8	20552.6	14447	15.6898	15.4895	14.8825	13.67	14.5805	14.5529
ASHGV40013263	0.038343	0.999763	1.715	up	noncoding	long noncoding	Gold	ENST00000425609	LINC00400	GENCODE	547	chr13	+	43732766	43733602	TAAACCATCTGTCTTCCCTTCCTGGGGAGTAGCAGGTTATGAATAAATTATGCTGCCAGA	100874159	intergenic							65.9962	38.7241	6.0636	5.28539	75.7364	69.6239	52.6283	44.1721	30.6137	41.3865	5.90726	5.73043	6.55309	5.21049	5.39108	5.25459
ASHGV40045690	0.0385164	0.999763	1.80074	up	noncoding	long noncoding	Reliable	T311689	G073057	RNA-seq: Iyer et al 2015	477	chr6	+	133956753	133991782	TTCTGTCCCTGGGTGTGATTTAAGTGCTCCCGATGAAAAGCGCTGTCATGAGATTTAAGA		intergenic							81.9043	47.0295	6.38575	5.53716	99.3962	81.7701	64.5468	59.5072	34.9107	46.6706	6.33154	5.93977	6.88596	5.61685	5.556	5.43865
ASHGV40052668	0.0361932	0.999763	1.96333	up	noncoding	long noncoding	Reliable	T356101	G083971	RNA-seq: Iyer et al 2015	864	chr9	+	16337648	16370810	TCATAATTATTTCATAAATAAATGGCTTCTGGAGAGGCGCATCTGTCTCTCGCCACCACG		intergenic							28.9137	13.6832	4.77118	3.79788	40.1613	23.0108	23.5688	19.4996	7.77592	13.7739	4.8676	4.2375	5.20845	4.06032	3.7022	3.63111
ASHGV40034655	0.0104917	0.999763	2.73698	up	noncoding	long noncoding	Gold	NR_046683	ST3GAL6-AS1	RefSeq	769	chr3	-	98433176	98451495	GTTTCCAGAAGTCTGCACCTGTATTTCAATTACCTATAATGGAGTTTATAGGACTAAACT	100874207	natural antisense	ENST00000460774	ST3GAL6		+	98451108	98503820	63.307	22.2017	5.90557	4.45298	97.8589	53.2426	38.8196	27.7772	11.1758	27.6521	6.30612	5.3744	6.03618	4.57295	4.13531	4.65069
ASHGV40034655	0.0104917	0.999763	2.73698	up	noncoding	long noncoding	Gold	NR_046683	ST3GAL6-AS1	RefSeq	769	chr3	-	98433176	98451495	GTTTCCAGAAGTCTGCACCTGTATTTCAATTACCTATAATGGAGTTTATAGGACTAAACT	100874207	natural antisense	ENST00000497008	ST3GAL6		+	98451318	98507039	63.307	22.2017	5.90557	4.45298	97.8589	53.2426	38.8196	27.7772	11.1758	27.6521	6.30612	5.3744	6.03618	4.57295	4.13531	4.65069
ASHGV40034655	0.0104917	0.999763	2.73698	up	noncoding	long noncoding	Gold	NR_046683	ST3GAL6-AS1	RefSeq	769	chr3	-	98433176	98451495	GTTTCCAGAAGTCTGCACCTGTATTTCAATTACCTATAATGGAGTTTATAGGACTAAACT	100874207	natural antisense	NM_001271142	ST3GAL6		+	98451079	98514689	63.307	22.2017	5.90557	4.45298	97.8589	53.2426	38.8196	27.7772	11.1758	27.6521	6.30612	5.3744	6.03618	4.57295	4.13531	4.65069
ASHGV40034655	0.0104917	0.999763	2.73698	up	noncoding	long noncoding	Gold	NR_046683	ST3GAL6-AS1	RefSeq	769	chr3	-	98433176	98451495	GTTTCCAGAAGTCTGCACCTGTATTTCAATTACCTATAATGGAGTTTATAGGACTAAACT	100874207	natural antisense	NM_001271146	ST3GAL6		+	98451079	98514689	63.307	22.2017	5.90557	4.45298	97.8589	53.2426	38.8196	27.7772	11.1758	27.6521	6.30612	5.3744	6.03618	4.57295	4.13531	4.65069
ASHGV40034655	0.0104917	0.999763	2.73698	up	noncoding	long noncoding	Gold	NR_046683	ST3GAL6-AS1	RefSeq	769	chr3	-	98433176	98451495	GTTTCCAGAAGTCTGCACCTGTATTTCAATTACCTATAATGGAGTTTATAGGACTAAACT	100874207	natural antisense	NM_001271147	ST3GAL6		+	98451079	98514689	63.307	22.2017	5.90557	4.45298	97.8589	53.2426	38.8196	27.7772	11.1758	27.6521	6.30612	5.3744	6.03618	4.57295	4.13531	4.65069
ASHGV40034655	0.0104917	0.999763	2.73698	up	noncoding	long noncoding	Gold	NR_046683	ST3GAL6-AS1	RefSeq	769	chr3	-	98433176	98451495	GTTTCCAGAAGTCTGCACCTGTATTTCAATTACCTATAATGGAGTTTATAGGACTAAACT	100874207	natural antisense	NM_001271148	ST3GAL6		+	98451079	98514689	63.307	22.2017	5.90557	4.45298	97.8589	53.2426	38.8196	27.7772	11.1758	27.6521	6.30612	5.3744	6.03618	4.57295	4.13531	4.65069
ASHGV40037981	0.0100037	0.999763	1.77068	up	noncoding	long noncoding	Reliable	ENST00000504050	RP11-125O18.1	GENCODE	645	chr4	-	128018252	128391707	TTCATCATGTGGAAAGCTTTAGAAGGAAGTATCTTGTCCTTCTGTCCAAACCCGCCTCCT		intergenic							23.8354	11.3498	4.36104	3.53674	31.6749	28.4138	11.4175	13.49	5.79525	14.764	4.47277	4.52979	4.08056	3.5268	3.3512	3.73221
ASHGV40046631	0.00661294	0.999763	3.60621	up	noncoding	long noncoding	Reliable	T325891	G076321	RNA-seq: Iyer et al 2015	1031	chr7	-	66965562	66981638	CACTTAGACAGACACTGAAATTGTCAACTATTACCCCATCCTTAAAATTGACAGCAGTCT		intergenic							30.3879	8.11952	4.75251	2.90202	50.2918	22.6566	18.2151	10.5917	5	8.76683	5.24441	4.21578	4.79733	3.1641	2.515	3.02696
ASHGV40022490	0.024705	0.999763	1.87317	up	noncoding	long noncoding	Reliable	uc002kol.1	AX747048	UCSC_knowngene	1961	chr18	-	10244400	10247598	CCTGTTAAACAGCCAAAATGAAGCAGAAAAATAGCTCCACCTCACTTCTCTCCTACAAAT		intergenic							96.1011	50.0461	6.54861	5.64313	140.155	90.4907	57.6581	55.6334	42.4322	52.0727	6.87385	6.06784	6.70413	5.52549	5.79618	5.60771
ASHGV40029627	0.0206884	0.999763	1.90868	up	noncoding	long noncoding	Reliable	T200780	G046360	RNA-seq: Iyer et al 2015	476	chr2	+	150080004	150083084	AACTGGTTCCCTGGGTCTTTTTGCTCTGTTTTCTCCATTATTTAAACACACTGTCTTCTG		intergenic							114.302	62.2976	6.81179	5.87922	142.274	133.464	67.1666	82.0239	31.7374	73.1315	6.8952	6.58331	6.95687	6.03369	5.43901	6.16496
ASHGV40015310	0.0413856	0.999763	2.24738	up	noncoding	long noncoding	Reliable	ENST00000415019	RP11-404O13.5	GENCODE	1999	chr1	-	158167711	158173667	TAAAATTCCATGTGATCTAAAATTCCATCATTCTATCATGAGCCCAGGAGCTCCTGCTAC		intergenic							69.0171	27.8984	5.93129	4.76304	118.364	56.1199	32.5672	34.4608	13.9526	35.282	6.60891	5.44137	5.74359	4.86329	4.4108	5.01504
ASHGV40041155	0.0362261	0.999763	1.63912	up	noncoding	long noncoding	Gold	ENST00000457106	RP11-38C18.2	GENCODE	692	chr1	+	165179863	165182327	TGAATATCCATAGTGACTGCTACCCCAAGTGAGCCCTGCCCAAAGAGAATAAAATGAGAG		natural antisense	ENST00000367893	LMX1A		-	165173110	165324983	338.449	216.261	8.32957	7.61664	371.106	492.09	152.151	309.769	122.976	216.039	8.41236	8.31021	8.26613	7.68752	7.19483	7.96758
ASHGV40041155	0.0362261	0.999763	1.63912	up	noncoding	long noncoding	Gold	ENST00000457106	RP11-38C18.2	GENCODE	692	chr1	+	165179863	165182327	TGAATATCCATAGTGACTGCTACCCCAAGTGAGCCCTGCCCAAAGAGAATAAAATGAGAG		natural antisense	NM_001174069	LMX1A		-	165171103	165325478	338.449	216.261	8.32957	7.61664	371.106	492.09	152.151	309.769	122.976	216.039	8.41236	8.31021	8.26613	7.68752	7.19483	7.96758
ASHGV40041155	0.0362261	0.999763	1.63912	up	noncoding	long noncoding	Gold	ENST00000457106	RP11-38C18.2	GENCODE	692	chr1	+	165179863	165182327	TGAATATCCATAGTGACTGCTACCCCAAGTGAGCCCTGCCCAAAGAGAATAAAATGAGAG		natural antisense	NM_177398	LMX1A	LIM homeobox transcription factor 1, alpha	-	165171103	165325952	338.449	216.261	8.32957	7.61664	371.106	492.09	152.151	309.769	122.976	216.039	8.41236	8.31021	8.26613	7.68752	7.19483	7.96758
ASHGV40054557	0.0424584	0.999763	2.90479	up	noncoding	long noncoding	Reliable	ENST00000420160	U82670.4	GENCODE	921	chrX	-	152435329	152439727	AACTACATCTACCTAGCTTTTGAGCCCAGAAGAACCCAATCATGTGTGTTCTCCTCAGCT		intergenic							80.3742	26.0738	6.2058	4.66737	116.457	86.0885	38.5767	15.658	30.9433	31.6202	6.58603	6.00497	6.0264	3.74557	5.40492	4.85161
ASHGV40020008	0.0155205	0.999763	1.61865	up	noncoding	long noncoding	Reliable	ENST00000587907	RP11-434D2.7	GENCODE	1519	chr17	-	20410725	20412244	TCAAATGATAAGTTCTTCTAAGGTCAGAGACTACGTCATCATTTCCCTCTTCACCCCCAG		intergenic							53.2417	31.4268	5.65297	4.95818	72.7375	55.5038	31.4838	43.4217	20.9635	29.8951	5.84267	5.42807	5.68818	5.18739	4.91526	4.7719
ASHGV40003727	0.0229716	0.999763	1.51072	up	noncoding	long noncoding	Gold	NR_033979	HAGLR	RefSeq	3812	chr2	-	177037916	177053686	CGTACTCCAGATCTGGGGACCCTTCACCTGCCTCTACTACTGCAAATGATTGGATATTCG	401022	natural antisense	NM_024501	HOXD1	homeobox D1	+	177053306	177055635	137.065	97.623	7.09137	6.49613	158.433	170.771	81.9899	143.21	67.7918	81.8672	7.06894	6.91722	7.28794	6.74611	6.40102	6.34127
ASHGV40005394	0.0254909	0.999763	4.98863	up	noncoding	long noncoding	Reliable	ENST00000422675	RP11-301N24.3	GENCODE	469	chr10	+	22650100	22701996	TTTATATAAGTTTAAGGTAACTTTCAATGCAATTTTGTTACAAAGTTACAGAAAGATGCA		intron sense-overlapping	ENST00000376601	SPAG6		+	22634398	22706525	53.6544	8.53577	5.27853	2.95989	110.123	35.8548	14.9855	9.06816	5	11.5392	6.49859	4.84686	4.49015	2.98301	2.515	3.38166
ASHGV40005394	0.0254909	0.999763	4.98863	up	noncoding	long noncoding	Reliable	ENST00000422675	RP11-301N24.3	GENCODE	469	chr10	+	22650100	22701996	TTTATATAAGTTTAAGGTAACTTTCAATGCAATTTTGTTACAAAGTTACAGAAAGATGCA		intron sense-overlapping	ENST00000376603	SPAG6		+	22634398	22706525	53.6544	8.53577	5.27853	2.95989	110.123	35.8548	14.9855	9.06816	5	11.5392	6.49859	4.84686	4.49015	2.98301	2.515	3.38166
ASHGV40005394	0.0254909	0.999763	4.98863	up	noncoding	long noncoding	Reliable	ENST00000422675	RP11-301N24.3	GENCODE	469	chr10	+	22650100	22701996	TTTATATAAGTTTAAGGTAACTTTCAATGCAATTTTGTTACAAAGTTACAGAAAGATGCA		intron sense-overlapping	ENST00000435326	SPAG6		+	22634426	22675721	53.6544	8.53577	5.27853	2.95989	110.123	35.8548	14.9855	9.06816	5	11.5392	6.49859	4.84686	4.49015	2.98301	2.515	3.38166
ASHGV40005394	0.0254909	0.999763	4.98863	up	noncoding	long noncoding	Reliable	ENST00000422675	RP11-301N24.3	GENCODE	469	chr10	+	22650100	22701996	TTTATATAAGTTTAAGGTAACTTTCAATGCAATTTTGTTACAAAGTTACAGAAAGATGCA		intron sense-overlapping	ENST00000456231	SPAG6		+	22634415	22690184	53.6544	8.53577	5.27853	2.95989	110.123	35.8548	14.9855	9.06816	5	11.5392	6.49859	4.84686	4.49015	2.98301	2.515	3.38166
ASHGV40005394	0.0254909	0.999763	4.98863	up	noncoding	long noncoding	Reliable	ENST00000422675	RP11-301N24.3	GENCODE	469	chr10	+	22650100	22701996	TTTATATAAGTTTAAGGTAACTTTCAATGCAATTTTGTTACAAAGTTACAGAAAGATGCA		intron sense-overlapping	NM_001253854	SPAG6		+	22634373	22706539	53.6544	8.53577	5.27853	2.95989	110.123	35.8548	14.9855	9.06816	5	11.5392	6.49859	4.84686	4.49015	2.98301	2.515	3.38166
ASHGV40005394	0.0254909	0.999763	4.98863	up	noncoding	long noncoding	Reliable	ENST00000422675	RP11-301N24.3	GENCODE	469	chr10	+	22650100	22701996	TTTATATAAGTTTAAGGTAACTTTCAATGCAATTTTGTTACAAAGTTACAGAAAGATGCA		intron sense-overlapping	NM_001253855	SPAG6		+	22634373	22706539	53.6544	8.53577	5.27853	2.95989	110.123	35.8548	14.9855	9.06816	5	11.5392	6.49859	4.84686	4.49015	2.98301	2.515	3.38166
ASHGV40005394	0.0254909	0.999763	4.98863	up	noncoding	long noncoding	Reliable	ENST00000422675	RP11-301N24.3	GENCODE	469	chr10	+	22650100	22701996	TTTATATAAGTTTAAGGTAACTTTCAATGCAATTTTGTTACAAAGTTACAGAAAGATGCA		intron sense-overlapping	NM_012443	SPAG6	sperm associated antigen 6	+	22634373	22706539	53.6544	8.53577	5.27853	2.95989	110.123	35.8548	14.9855	9.06816	5	11.5392	6.49859	4.84686	4.49015	2.98301	2.515	3.38166
ASHGV40005394	0.0254909	0.999763	4.98863	up	noncoding	long noncoding	Reliable	ENST00000422675	RP11-301N24.3	GENCODE	469	chr10	+	22650100	22701996	TTTATATAAGTTTAAGGTAACTTTCAATGCAATTTTGTTACAAAGTTACAGAAAGATGCA		intron sense-overlapping	NM_172242	SPAG6		+	22634373	22706539	53.6544	8.53577	5.27853	2.95989	110.123	35.8548	14.9855	9.06816	5	11.5392	6.49859	4.84686	4.49015	2.98301	2.515	3.38166
ASHGV40053980	0.00590787	0.999763	1.63387	up	noncoding	long noncoding	Reliable	ENST00000422410	RP11-344N17.8	GENCODE	270	chrX	-	48193109	48193874	GTGGCCCTTAGGCTTGGGATCTTAGTTCAAAATCATTGTACAAACTAAATTTATTCTACT		intergenic							17.5216	8.9662	3.93974	3.23144	25.8699	16.0035	10.6913	12.083	5.0605	9.75507	4.11899	3.72221	3.97801	3.35641	3.19182	3.14609
ASHGV40027480	0.0272565	0.999763	1.99297	up	noncoding	long noncoding	Reliable	T200050	G046134	RNA-seq: Iyer et al 2015	1250	chr2	-	137132902	137134713	ACATGCCTTTTCTAATGTGCTATCACCCTATTTTTAAGTAGCCTTCTTGAAGTATCATTG		intergenic							29.4757	13.001	4.67577	3.68085	45.5488	28.6314	14.2468	19.9037	5.99901	13.1004	5.07662	4.54004	4.41065	4.08918	3.39296	3.56041
ASHGV40042628	0.0348476	0.999763	2.40223	up	noncoding	long noncoding	Reliable	ENST00000519609	RP11-32D16.1	GENCODE	360	chr5	+	157912307	157961446	AAGCGCATTGGCCAAGCTGGCTTTCCTTCCTCTGACCCCCATCTAACTATGGTGAACGCC		intergenic							294.967	141.687	8.30645	7.04208	343.93	302.495	238.478	185.75	131.491	107.821	8.29809	7.65964	8.96164	7.05984	7.28286	6.78355
ASHGV40016959	0.0311658	0.999763	1.53462	up	noncoding	long noncoding	Reliable	T118417	G027957	RNA-seq: Iyer et al 2015	3675	chr15	+	67133305	67139933	ATCTGAAAACTAGGTCTCTCTGACTCGGAGTGAAAAGCGAATTTACCTTTCCCCATCCTG		intergenic							27.2335	16.2889	4.6839	4.06601	35.0438	25.8292	20.8274	18.4864	10.2748	20.1054	4.63719	4.39797	5.01654	3.98218	4.03445	4.18141
ASHGV40019455	0.04573	0.999763	2.16383	up	noncoding	long noncoding	Reliable	ENST00000563397	RP11-525K10.1	GENCODE	566	chr16	+	80099745	80201474	TAAAAGTATGTCATCAGCACTCAAGACCTTTAATGAGCCAGCGGAATTGGTCTCCTGGTC		intergenic							35.6633	15.075	4.97275	3.85916	59.7134	28.1137	19.1627	20.1793	5.78716	19.2585	5.52207	4.51647	4.87969	4.10894	3.35041	4.11814
ASHGV40027258	0.0203416	0.999763	1.80424	up	noncoding	long noncoding	Reliable	T196707	G045356	RNA-seq: Iyer et al 2015	1139	chr2	-	111488640	111489979	TAAATACTCAAGGAAATGTTAGCCGTTCCCTTCCAGAGGCTACTTTGCTGGGGAGATGAT		bidirectional	ENST00000340561	ACOXL		+	111490210	111645594	18.6287	8.72621	4.08182	3.23043	25.47	15.9566	14.4596	9.56939	5.86986	10.7394	4.09365	3.71784	4.43398	3.04313	3.3675	3.28065
ASHGV40027258	0.0203416	0.999763	1.80424	up	noncoding	long noncoding	Reliable	T196707	G045356	RNA-seq: Iyer et al 2015	1139	chr2	-	111488640	111489979	TAAATACTCAAGGAAATGTTAGCCGTTCCCTTCCAGAGGCTACTTTGCTGGGGAGATGAT		bidirectional	ENST00000389811	ACOXL		+	111490149	111851921	18.6287	8.72621	4.08182	3.23043	25.47	15.9566	14.4596	9.56939	5.86986	10.7394	4.09365	3.71784	4.43398	3.04313	3.3675	3.28065
ASHGV40027258	0.0203416	0.999763	1.80424	up	noncoding	long noncoding	Reliable	T196707	G045356	RNA-seq: Iyer et al 2015	1139	chr2	-	111488640	111489979	TAAATACTCAAGGAAATGTTAGCCGTTCCCTTCCAGAGGCTACTTTGCTGGGGAGATGAT		bidirectional	ENST00000448863	ACOXL		+	111490431	111551277	18.6287	8.72621	4.08182	3.23043	25.47	15.9566	14.4596	9.56939	5.86986	10.7394	4.09365	3.71784	4.43398	3.04313	3.3675	3.28065
ASHGV40027258	0.0203416	0.999763	1.80424	up	noncoding	long noncoding	Reliable	T196707	G045356	RNA-seq: Iyer et al 2015	1139	chr2	-	111488640	111489979	TAAATACTCAAGGAAATGTTAGCCGTTCCCTTCCAGAGGCTACTTTGCTGGGGAGATGAT		bidirectional	NM_001142807	ACOXL	acyl-CoA oxidase-like	+	111490149	111875799	18.6287	8.72621	4.08182	3.23043	25.47	15.9566	14.4596	9.56939	5.86986	10.7394	4.09365	3.71784	4.43398	3.04313	3.3675	3.28065
ASHGV40022933	0.0322292	0.999763	1.61892	up	noncoding	long noncoding	Reliable	T163919	G038031	RNA-seq: Iyer et al 2015	2449	chr18	-	70319205	70325363	AGAGTCTTTTTGCTAAAACCTTTGGAACCTCTATCTTTACCCATCCTCCTGCAGCCTAGA		intergenic							70.6469	39.9226	6.02931	5.33428	101.8	74.242	35.8986	40.455	34.1075	45.2054	6.37081	5.81307	5.90405	5.08833	5.52596	5.38855
ASHGV40057698	0.00770604	0.999763	2.62995	up	noncoding	long noncoding	Gold	NR_038985	LINC00856	RefSeq	2830	chr10	+	80008381	80012402	GTGTGAACAGGCAATCGAGCTTTCCTGGTCTCCTGAGCTACTGTGAACGTGGCAGAAGAT	100132987	intergenic							153.464	55.6475	7.19095	5.79591	222.161	165.281	72.9492	55.4377	55.3066	56.1984	7.60632	6.87207	7.09444	5.52096	6.13049	5.73628
ASHGV40008956	0.0227953	0.999763	1.77121	up	noncoding	long noncoding	Reliable	T013679	G002988	RNA-seq: Iyer et al 2015	1419	chr1	-	79134934	79136408	CCTTCCTTTCCGAAAACTTGTCAATATATCATTGCTGCCTATTCCTAAGACATTTTCTAA		intergenic							38.1081	19.8299	5.10783	4.2831	54.0876	40.1336	20.1032	29.5431	10.44	19.5067	5.36626	4.99983	4.95741	4.65786	4.05403	4.13741
ASHGV40013477	0.0338916	0.999763	3.50059	up	noncoding	long noncoding	Reliable	T096398	G022612	RNA-seq: Iyer et al 2015	2443	chr13	+	77407284	77412276	ACATAAGATCCTGCCATTGTAAAGGAATCACATGGATTGTGAAGGAAGCAATTGTGAAAG		intergenic							52.6196	11.8811	5.41998	3.61238	97.3418	40.5469	19.97	18.0823	9.96097	7.60008	6.30014	5.01206	4.94773	3.95131	3.9978	2.88804
ASHGV40044025	0.00363319	0.999763	2.60763	up	noncoding	long noncoding	Reliable	T310532	G072782	RNA-seq: Iyer et al 2015	942	chr6	-	120219085	120278515	CTCATGTGTGTATATATGTGTGTGTGTATAGGAGAGGAAGGAACTGAAAGTGAAATTTAA		intergenic							1515.86	662.514	10.4218	9.03902	1117.54	2724.57	705.469	1154.49	499.267	333.785	10.1368	10.6151	10.5134	9.29787	9.10946	8.70973
ASHGV40007493	0.0281641	0.999763	5.04827	up	noncoding	long noncoding	Reliable	T066079	G015265	RNA-seq: Iyer et al 2015	578	chr11	-	95302661	95304660	GGACAAAATGGAAGCGGTTCTTTGAGAGCTAGAAGGATGATAAAGAGCAAGGTCTATTTC		intergenic							59.5707	10.3139	5.50058	3.16479	124.006	32.9424	21.7639	15.31	5	10.6318	6.68201	4.73412	5.08561	3.71505	2.515	3.26433
ASHGV40007828	0.038014	0.999763	1.55135	up	noncoding	long noncoding	Reliable	T070220	G016241	RNA-seq: Iyer et al 2015	1138	chr11	-	128793421	128798022	CACAGTCTGGGTTCAGTAAATGCTTTTCCCCCTTTCTTAGCTGTTTCCATGAACCAGAAC		intergenic							91.315	58.8391	6.49448	5.86096	124.714	91.3043	57.9263	69.6239	44.8931	62.0003	6.69132	6.08157	6.71055	5.8186	5.87252	5.89176
ASHGV40038495	0.0285513	0.999763	1.60572	up	noncoding	long noncoding	Gold	ENST00000411804	RP1-91G5.3	GENCODE	707	chr1	+	152346429	152417932	CGGCACTTTATTTCCTTCCCGTTCTGCCCCTTTATATAAATAAAGAAAAGTATGAAAGAT		intronic antisense	NM_016190	CRNN	cornulin	-	152381718	152386750	160.898	98.2289	7.25113	6.56791	219.077	189.35	74.2664	117.167	68.9312	108.588	7.58483	7.04494	7.12363	6.48707	6.42187	6.79479
ASHGV40006235	0.0386585	0.999763	2.24976	up	noncoding	long noncoding	Gold	NR_125986	LOC101929592	RefSeq	469	chr1	-	44175075	44193014	AACAGAAGAGTAAAGCTGAAAAATACTTTGTCACTGGCCAGGTACTCCCTTTAGAAGCAG	101929592	intronic antisense	NM_001270459	ST3GAL3		+	44173203	44396837	122.617	51.5578	6.86162	5.69185	194.013	110.373	63.4654	44.6345	49.5941	60.4449	7.39057	6.33714	6.85715	5.22464	5.99637	5.85454
ASHGV40006235	0.0386585	0.999763	2.24976	up	noncoding	long noncoding	Gold	NR_125986	LOC101929592	RefSeq	469	chr1	-	44175075	44193014	AACAGAAGAGTAAAGCTGAAAAATACTTTGTCACTGGCCAGGTACTCCCTTTAGAAGCAG	101929592	intronic antisense	NM_001270460	ST3GAL3		+	44173203	44396837	122.617	51.5578	6.86162	5.69185	194.013	110.373	63.4654	44.6345	49.5941	60.4449	7.39057	6.33714	6.85715	5.22464	5.99637	5.85454
ASHGV40006235	0.0386585	0.999763	2.24976	up	noncoding	long noncoding	Gold	NR_125986	LOC101929592	RefSeq	469	chr1	-	44175075	44193014	AACAGAAGAGTAAAGCTGAAAAATACTTTGTCACTGGCCAGGTACTCCCTTTAGAAGCAG	101929592	intronic antisense	NM_001270461	ST3GAL3		+	44173203	44396837	122.617	51.5578	6.86162	5.69185	194.013	110.373	63.4654	44.6345	49.5941	60.4449	7.39057	6.33714	6.85715	5.22464	5.99637	5.85454
ASHGV40006235	0.0386585	0.999763	2.24976	up	noncoding	long noncoding	Gold	NR_125986	LOC101929592	RefSeq	469	chr1	-	44175075	44193014	AACAGAAGAGTAAAGCTGAAAAATACTTTGTCACTGGCCAGGTACTCCCTTTAGAAGCAG	101929592	intronic antisense	NM_001270462	ST3GAL3		+	44173203	44396837	122.617	51.5578	6.86162	5.69185	194.013	110.373	63.4654	44.6345	49.5941	60.4449	7.39057	6.33714	6.85715	5.22464	5.99637	5.85454
ASHGV40006235	0.0386585	0.999763	2.24976	up	noncoding	long noncoding	Gold	NR_125986	LOC101929592	RefSeq	469	chr1	-	44175075	44193014	AACAGAAGAGTAAAGCTGAAAAATACTTTGTCACTGGCCAGGTACTCCCTTTAGAAGCAG	101929592	intronic antisense	NM_001270463	ST3GAL3		+	44173203	44396837	122.617	51.5578	6.86162	5.69185	194.013	110.373	63.4654	44.6345	49.5941	60.4449	7.39057	6.33714	6.85715	5.22464	5.99637	5.85454
ASHGV40006235	0.0386585	0.999763	2.24976	up	noncoding	long noncoding	Gold	NR_125986	LOC101929592	RefSeq	469	chr1	-	44175075	44193014	AACAGAAGAGTAAAGCTGAAAAATACTTTGTCACTGGCCAGGTACTCCCTTTAGAAGCAG	101929592	intronic antisense	NM_001270464	ST3GAL3		+	44173203	44396837	122.617	51.5578	6.86162	5.69185	194.013	110.373	63.4654	44.6345	49.5941	60.4449	7.39057	6.33714	6.85715	5.22464	5.99637	5.85454
ASHGV40006235	0.0386585	0.999763	2.24976	up	noncoding	long noncoding	Gold	NR_125986	LOC101929592	RefSeq	469	chr1	-	44175075	44193014	AACAGAAGAGTAAAGCTGAAAAATACTTTGTCACTGGCCAGGTACTCCCTTTAGAAGCAG	101929592	intronic antisense	NM_001270465	ST3GAL3		+	44173203	44396837	122.617	51.5578	6.86162	5.69185	194.013	110.373	63.4654	44.6345	49.5941	60.4449	7.39057	6.33714	6.85715	5.22464	5.99637	5.85454
ASHGV40006235	0.0386585	0.999763	2.24976	up	noncoding	long noncoding	Gold	NR_125986	LOC101929592	RefSeq	469	chr1	-	44175075	44193014	AACAGAAGAGTAAAGCTGAAAAATACTTTGTCACTGGCCAGGTACTCCCTTTAGAAGCAG	101929592	intronic antisense	NM_001270466	ST3GAL3		+	44173203	44396837	122.617	51.5578	6.86162	5.69185	194.013	110.373	63.4654	44.6345	49.5941	60.4449	7.39057	6.33714	6.85715	5.22464	5.99637	5.85454
ASHGV40006235	0.0386585	0.999763	2.24976	up	noncoding	long noncoding	Gold	NR_125986	LOC101929592	RefSeq	469	chr1	-	44175075	44193014	AACAGAAGAGTAAAGCTGAAAAATACTTTGTCACTGGCCAGGTACTCCCTTTAGAAGCAG	101929592	intronic antisense	NM_006279	ST3GAL3	ST3 beta-galactoside alpha-2,3-sialyltransferase 3	+	44173203	44396837	122.617	51.5578	6.86162	5.69185	194.013	110.373	63.4654	44.6345	49.5941	60.4449	7.39057	6.33714	6.85715	5.22464	5.99637	5.85454
ASHGV40006235	0.0386585	0.999763	2.24976	up	noncoding	long noncoding	Gold	NR_125986	LOC101929592	RefSeq	469	chr1	-	44175075	44193014	AACAGAAGAGTAAAGCTGAAAAATACTTTGTCACTGGCCAGGTACTCCCTTTAGAAGCAG	101929592	intronic antisense	NM_174963	ST3GAL3		+	44173203	44396837	122.617	51.5578	6.86162	5.69185	194.013	110.373	63.4654	44.6345	49.5941	60.4449	7.39057	6.33714	6.85715	5.22464	5.99637	5.85454
ASHGV40006235	0.0386585	0.999763	2.24976	up	noncoding	long noncoding	Gold	NR_125986	LOC101929592	RefSeq	469	chr1	-	44175075	44193014	AACAGAAGAGTAAAGCTGAAAAATACTTTGTCACTGGCCAGGTACTCCCTTTAGAAGCAG	101929592	intronic antisense	NM_174964	ST3GAL3		+	44173203	44396837	122.617	51.5578	6.86162	5.69185	194.013	110.373	63.4654	44.6345	49.5941	60.4449	7.39057	6.33714	6.85715	5.22464	5.99637	5.85454
ASHGV40006235	0.0386585	0.999763	2.24976	up	noncoding	long noncoding	Gold	NR_125986	LOC101929592	RefSeq	469	chr1	-	44175075	44193014	AACAGAAGAGTAAAGCTGAAAAATACTTTGTCACTGGCCAGGTACTCCCTTTAGAAGCAG	101929592	intronic antisense	NM_174965	ST3GAL3		+	44173203	44396837	122.617	51.5578	6.86162	5.69185	194.013	110.373	63.4654	44.6345	49.5941	60.4449	7.39057	6.33714	6.85715	5.22464	5.99637	5.85454
ASHGV40006235	0.0386585	0.999763	2.24976	up	noncoding	long noncoding	Gold	NR_125986	LOC101929592	RefSeq	469	chr1	-	44175075	44193014	AACAGAAGAGTAAAGCTGAAAAATACTTTGTCACTGGCCAGGTACTCCCTTTAGAAGCAG	101929592	intronic antisense	NM_174966	ST3GAL3		+	44173203	44396837	122.617	51.5578	6.86162	5.69185	194.013	110.373	63.4654	44.6345	49.5941	60.4449	7.39057	6.33714	6.85715	5.22464	5.99637	5.85454
ASHGV40006235	0.0386585	0.999763	2.24976	up	noncoding	long noncoding	Gold	NR_125986	LOC101929592	RefSeq	469	chr1	-	44175075	44193014	AACAGAAGAGTAAAGCTGAAAAATACTTTGTCACTGGCCAGGTACTCCCTTTAGAAGCAG	101929592	intronic antisense	NM_174967	ST3GAL3		+	44173203	44396837	122.617	51.5578	6.86162	5.69185	194.013	110.373	63.4654	44.6345	49.5941	60.4449	7.39057	6.33714	6.85715	5.22464	5.99637	5.85454
ASHGV40006235	0.0386585	0.999763	2.24976	up	noncoding	long noncoding	Gold	NR_125986	LOC101929592	RefSeq	469	chr1	-	44175075	44193014	AACAGAAGAGTAAAGCTGAAAAATACTTTGTCACTGGCCAGGTACTCCCTTTAGAAGCAG	101929592	intronic antisense	NM_174968	ST3GAL3		+	44173203	44396837	122.617	51.5578	6.86162	5.69185	194.013	110.373	63.4654	44.6345	49.5941	60.4449	7.39057	6.33714	6.85715	5.22464	5.99637	5.85454
ASHGV40006235	0.0386585	0.999763	2.24976	up	noncoding	long noncoding	Gold	NR_125986	LOC101929592	RefSeq	469	chr1	-	44175075	44193014	AACAGAAGAGTAAAGCTGAAAAATACTTTGTCACTGGCCAGGTACTCCCTTTAGAAGCAG	101929592	intronic antisense	NM_174969	ST3GAL3		+	44173203	44396837	122.617	51.5578	6.86162	5.69185	194.013	110.373	63.4654	44.6345	49.5941	60.4449	7.39057	6.33714	6.85715	5.22464	5.99637	5.85454
ASHGV40006235	0.0386585	0.999763	2.24976	up	noncoding	long noncoding	Gold	NR_125986	LOC101929592	RefSeq	469	chr1	-	44175075	44193014	AACAGAAGAGTAAAGCTGAAAAATACTTTGTCACTGGCCAGGTACTCCCTTTAGAAGCAG	101929592	intronic antisense	NM_174970	ST3GAL3		+	44173203	44396837	122.617	51.5578	6.86162	5.69185	194.013	110.373	63.4654	44.6345	49.5941	60.4449	7.39057	6.33714	6.85715	5.22464	5.99637	5.85454
ASHGV40006235	0.0386585	0.999763	2.24976	up	noncoding	long noncoding	Gold	NR_125986	LOC101929592	RefSeq	469	chr1	-	44175075	44193014	AACAGAAGAGTAAAGCTGAAAAATACTTTGTCACTGGCCAGGTACTCCCTTTAGAAGCAG	101929592	intronic antisense	NM_174971	ST3GAL3		+	44173203	44396837	122.617	51.5578	6.86162	5.69185	194.013	110.373	63.4654	44.6345	49.5941	60.4449	7.39057	6.33714	6.85715	5.22464	5.99637	5.85454
ASHGV40058358	0.0294918	0.999763	2.04658	up	noncoding	long noncoding	Reliable	T147311	G034245	RNA-seq: Iyer et al 2015	2101	chr17	-	39228696	39231083	GGAAACACAGAACTCACCATGAATTAATCTTGACATATCCCTCCTCCTTAAAAGGACTAT		intergenic							77.66	37.7239	6.2715	5.23828	109.907	68.6829	54.3903	39.1216	25.874	48.1759	6.49573	5.71085	6.60792	5.04228	5.18276	5.48981
ASHGV40025480	0.0226429	0.999763	2.13497	up	noncoding	long noncoding	Reliable	T172588	G040071	RNA-seq: Iyer et al 2015	7913	chr19	+	30266301	30274475	TGAATGAATAATAATGGGCATGGCCTCTAATGTCTTGCCAATGAATTCCCTCCCCTCCTG		intergenic							114.816	52.6276	6.80335	5.70913	174.326	104.027	66.0958	60.5472	46.6919	50.6438	7.21991	6.26239	6.92775	5.63792	5.92267	5.56681
ASHGV40039743	0.0479031	0.999763	2.09069	up	noncoding	long noncoding	Reliable	TCONS_00008360	XLOC_003810	RNA-seq: Cabili et al 2011	826	chr4	+	185818074	185818980	AGAATTACAACACAGGAGGGTAAATACTAAGGTTCTGCCTAAAGGCTTGGTCCTCCTCGT		intergenic							18.5023	7.26956	3.86638	2.8024	32.5938	15.823	7.09023	9.97085	5	6.83781	4.51628	3.70588	3.37697	3.09357	2.515	2.79864
ASHGV40036602	0.0461053	0.999763	7.54929	up	noncoding	long noncoding	Reliable	T251549	G057877	RNA-seq: Iyer et al 2015	818	chr3	+	141365680	141373247	GTTCTGTTAAATGTCACTGACAAAAGATTACCAGGATTTCTTTGATCTGCAGTCCAAAAA		intergenic							126.428	14.5608	6.47322	3.55688	291.323	40.2436	47.7171	21.4278	5	17.2547	8.03189	5.00302	6.38476	4.1966	2.515	3.95905
ASHGV40033651	0.0067946	0.999763	1.84194	up	noncoding	long noncoding	Reliable	T232632	G053523	RNA-seq: Iyer et al 2015	3143	chr22	+	33558126	33561269	GAAATGTCAAGGTTCTGCAATTCTCATAGATTCCCAGGAGCTCGAAGTTCCCAAGTACGT		natural antisense	ENST00000608642	LARGE		-	33558211	33780213	13.3253	6.28008	3.55466	2.67343	16.6445	13.9837	9.34759	8.46634	5	5.37389	3.35876	3.52832	3.77689	2.91123	2.515	2.59406
ASHGV40005093	0.0480674	0.999763	2.25989	up	noncoding	long noncoding	Reliable	T050784	G011887	RNA-seq: Iyer et al 2015	9336	chr10	-	130452758	130489690	GCAAAACAAAACAATGCAGTGTTTGGCCCTTTGCTATCATTTCATCACAGCATCCCCCAT		intergenic							91.818	41.8105	6.43758	5.26133	147.925	75.9305	51.5985	67.8752	21.8345	35.7218	6.95469	5.84078	6.51727	5.78744	4.96346	5.03308
ASHGV40011165	0.0441805	0.999763	2.12395	up	noncoding	long noncoding	Reliable	T075442	G017377	RNA-seq: Iyer et al 2015	2278	chr12	+	25446001	25497174	TTTGATACGTGTGTCTGAGAAAGCAGCTACTGAAAACCATCTTCTCCAGCAAGCCTTCCA		intergenic							40.4753	15.0492	5.05495	3.9682	63.8	43.156	14.4699	14.9711	10.7903	19.3862	5.63251	5.0966	4.43573	3.68048	4.09656	4.12756
ASHGV40045927	0.0204859	0.999763	2.40583	up	noncoding	long noncoding	Reliable	T314656	G073840	RNA-seq: Iyer et al 2015	1449	chr6	+	160883576	160885142	TTTACATTTATTTTATTTATGTGTGTGTGGTGGGAGGGGCGGGTGTTTCCCTAACAAATG		intergenic							632.958	259.193	9.26655	8.00001	573.001	998.71	327.161	245.236	234.552	297.791	9.09271	9.26792	9.43902	7.40587	8.06658	8.52759
ASHGV40016092	0.00901401	0.999763	2.42784	up	noncoding	long noncoding	Reliable	TCONS_00001709	XLOC_001074	RNA-seq: Cabili et al 2011	397	chr1	-	164513990	164515524	TTAGCAATACAAGTGGCTCAGAGAAAAAATAAAGAGTTCATTTTCCTCCCCAAAACAAGC		intergenic							67.3217	27.2037	6.0686	4.78892	90.8205	61.5013	49.6434	29.9645	18.8869	32.7598	6.18849	5.56772	6.44959	4.6769	4.78395	4.90592
ASHGV40010827	0.0350471	0.999763	2.30543	up	noncoding	long noncoding	Reliable	T089599	G020767	RNA-seq: Iyer et al 2015	1294	chr12	-	131353600	131356237	AGTGTTTATACCTTTTGGCGTTTTTTCCCCTACAAGAATCCAGTCGAGGATTGCATGTTA		bidirectional	ENST00000392367	RAN		+	131356640	131360508	43.5208	17.3017	5.33108	4.12605	56.3512	49.5083	24.703	12.2249	16.4998	23.1806	5.42781	5.27691	5.28853	3.37485	4.61665	4.38664
ASHGV40010827	0.0350471	0.999763	2.30543	up	noncoding	long noncoding	Reliable	T089599	G020767	RNA-seq: Iyer et al 2015	1294	chr12	-	131353600	131356237	AGTGTTTATACCTTTTGGCGTTTTTTCCCCTACAAGAATCCAGTCGAGGATTGCATGTTA		bidirectional	ENST00000392369	RAN		+	131356614	131360826	43.5208	17.3017	5.33108	4.12605	56.3512	49.5083	24.703	12.2249	16.4998	23.1806	5.42781	5.27691	5.28853	3.37485	4.61665	4.38664
ASHGV40010827	0.0350471	0.999763	2.30543	up	noncoding	long noncoding	Reliable	T089599	G020767	RNA-seq: Iyer et al 2015	1294	chr12	-	131353600	131356237	AGTGTTTATACCTTTTGGCGTTTTTTCCCCTACAAGAATCCAGTCGAGGATTGCATGTTA		bidirectional	ENST00000535090	RAN		+	131356620	131360329	43.5208	17.3017	5.33108	4.12605	56.3512	49.5083	24.703	12.2249	16.4998	23.1806	5.42781	5.27691	5.28853	3.37485	4.61665	4.38664
ASHGV40010827	0.0350471	0.999763	2.30543	up	noncoding	long noncoding	Reliable	T089599	G020767	RNA-seq: Iyer et al 2015	1294	chr12	-	131353600	131356237	AGTGTTTATACCTTTTGGCGTTTTTTCCCCTACAAGAATCCAGTCGAGGATTGCATGTTA		bidirectional	NM_001300796	RAN		+	131356538	131362223	43.5208	17.3017	5.33108	4.12605	56.3512	49.5083	24.703	12.2249	16.4998	23.1806	5.42781	5.27691	5.28853	3.37485	4.61665	4.38664
ASHGV40010827	0.0350471	0.999763	2.30543	up	noncoding	long noncoding	Reliable	T089599	G020767	RNA-seq: Iyer et al 2015	1294	chr12	-	131353600	131356237	AGTGTTTATACCTTTTGGCGTTTTTTCCCCTACAAGAATCCAGTCGAGGATTGCATGTTA		bidirectional	NM_001300797	RAN		+	131356538	131362223	43.5208	17.3017	5.33108	4.12605	56.3512	49.5083	24.703	12.2249	16.4998	23.1806	5.42781	5.27691	5.28853	3.37485	4.61665	4.38664
ASHGV40010827	0.0350471	0.999763	2.30543	up	noncoding	long noncoding	Reliable	T089599	G020767	RNA-seq: Iyer et al 2015	1294	chr12	-	131353600	131356237	AGTGTTTATACCTTTTGGCGTTTTTTCCCCTACAAGAATCCAGTCGAGGATTGCATGTTA		bidirectional	NM_006325	RAN	RAN, member RAS oncogene family	+	131356538	131362223	43.5208	17.3017	5.33108	4.12605	56.3512	49.5083	24.703	12.2249	16.4998	23.1806	5.42781	5.27691	5.28853	3.37485	4.61665	4.38664
ASHGV40030563	0.0497708	0.999763	2.16946	up	noncoding	long noncoding	Gold	NR_037841	MACROD2-AS1	RefSeq	695	chr20	-	14864898	14910164	GATAACAGCGTGTCTAGATGGAGTGAGAAAAAACCAACCAATAAAGGCAGGGGCTTATGG	100379174	intronic antisense	ENST00000310348	MACROD2		+	13976409	16030521	21.0331	9.07591	4.14177	3.02443	36.4178	15.5577	11.1239	10.3895	5	11.8382	4.70531	3.681	4.03899	3.13982	2.515	3.41849
ASHGV40030563	0.0497708	0.999763	2.16946	up	noncoding	long noncoding	Gold	NR_037841	MACROD2-AS1	RefSeq	695	chr20	-	14864898	14910164	GATAACAGCGTGTCTAGATGGAGTGAGAAAAAACCAACCAATAAAGGCAGGGGCTTATGG	100379174	intronic antisense	NM_080676	MACROD2	MACRO domain containing 2	+	13976145	16033841	21.0331	9.07591	4.14177	3.02443	36.4178	15.5577	11.1239	10.3895	5	11.8382	4.70531	3.681	4.03899	3.13982	2.515	3.41849
ASHGV40013083	0.00994033	0.999763	3.71429	up	noncoding	long noncoding	Reliable	uc001uol.3	BC048997	UCSC_knowngene	692	chr13	+	23394480	23395172	AACAAATAAGCCCGTCTTATCCTGCTCTGTTAACATGATAGAGTGGGTTTTTTACCACAA		intergenic							77.1951	21.2323	6.178	4.28492	116.069	74.3685	41.1474	30.9386	7.1641	25.5942	6.58047	5.81573	6.13781	4.71645	3.60186	4.53644
ASHGV40022508	0.0207577	0.999763	1.52966	up	noncoding	long noncoding	Reliable	uc002kpj.2	DQ599577	UCSC_knowngene	137	chr18	-	11660916	11661053	GGTGTGCATCTGCCTGTGTCTTCTTTTCCTCTGCCAAGTTGTTCCAGTTTGTGTGGGTGG		intergenic							273.795	184.497	8.03615	7.42294	356.546	341.507	123.333	249.86	152.282	151.349	8.34936	7.81583	7.94327	7.43126	7.48607	7.35148
ASHGV40008687	0.0300591	0.999763	2.87989	up	noncoding	long noncoding	Reliable	T061655	G014265	RNA-seq: Iyer et al 2015	2180	chr11	+	66171674	66174361	TCCCTTAATGCTTAAAATGGTAAGAGTGGTTTCTGCAATAGAACCCTGATCGATACAGCA		intergenic							23.8781	6.06742	4.17994	2.65393	45.5019	17.9936	8.13888	7.33504	5	5.86723	5.07525	3.88922	3.57536	2.77797	2.515	2.66882
ASHGV40056676	0.00267037	0.999763	3.08956	up	noncoding	long noncoding	Gold	ENST00000457647	RGPD4-AS1	GENCODE	1792	chr2	-	108439518	108443347	CCTGTCTGTACATGCCTCTGTGTGTGTGTTTTATATTGGTGCTGGTGAAGATAGTTCTTT	729121	bidirectional	ENST00000354986	RGPD4		+	108443387	108499652	1276.62	451.979	10.1632	8.53578	1104.17	2235.55	490.147	729.682	395	231.256	10.1177	10.3503	10.0215	8.72497	8.79446	8.08792
ASHGV40056676	0.00267037	0.999763	3.08956	up	noncoding	long noncoding	Gold	ENST00000457647	RGPD4-AS1	GENCODE	1792	chr2	-	108439518	108443347	CCTGTCTGTACATGCCTCTGTGTGTGTGTTTTATATTGGTGCTGGTGAAGATAGTTCTTT	729121	bidirectional	NM_182588	RGPD4	RANBP2-like and GRIP domain containing 4	+	108443387	108509000	1276.62	451.979	10.1632	8.53578	1104.17	2235.55	490.147	729.682	395	231.256	10.1177	10.3503	10.0215	8.72497	8.79446	8.08792
ASHGV40037333	0.0290059	0.999763	3.15187	up	noncoding	long noncoding	Reliable	T262651	G060444	RNA-seq: Iyer et al 2015	291	chr4	-	26202096	26223396	TCTACTCAATCAGCAAACACTGAGAACCAACTGGGTGCTCTTTTTAGTATTCTACTCTTT		intronic antisense	ENST00000512351	RBPJ		+	26165076	26417227	33.9052	10.2659	4.80596	3.14975	57.5765	30.735	13.404	15.8774	5	9.9205	5.4627	4.63645	4.31874	3.7664	2.515	3.16787
ASHGV40021775	0.0209953	0.999763	1.85213	up	noncoding	long noncoding	Reliable	T148180	G034415	RNA-seq: Iyer et al 2015	8561	chr17	+	41390959	41449828	TGCTGTTGTCTCTCCTGGCTGCTGGTCACTCCATGCCAACACTTACTTTATTCCTTGAAG		intergenic							505.426	308.555	9.00924	8.12005	657.422	589.394	269.463	451.119	224.67	249.875	9.31326	8.55052	9.16393	8.13739	8.00908	8.21369
ASHGV40021436	0.0441045	0.999763	1.64888	up	noncoding	long noncoding	Reliable	ENST00000591705	RP11-434D2.3	GENCODE	4582	chr17	+	20448683	20453265	TGCATCTGAGCCACACACCCTGCATTTCAGAAGTGGCACGGCTCATCAGCTCCCTCCCAC		intergenic							180.04	111.316	7.50331	6.78183	224.017	209.668	106.435	110.278	105.718	117.952	7.61806	7.17913	7.71274	6.41007	6.99835	6.93705
ASHGV40008061	0.0237908	0.999763	2.14275	up	noncoding	long noncoding	Reliable	ENST00000527443	RP11-35J10.4	GENCODE	539	chr11	+	7726834	7731064	GGAACCACTGAATCCTCCTTTATAAACACCTTGCATATTCCCTGTTGCAACTAAGAGATG		intronic antisense	ENST00000454689	OVCH2		-	7712443	7727941	42.6111	16.4736	5.17215	4.07268	67.5964	43.2083	17.0287	21.5855	9.91103	17.9242	5.72841	5.09803	4.69001	4.20857	3.99213	4.01735
ASHGV40008061	0.0237908	0.999763	2.14275	up	noncoding	long noncoding	Reliable	ENST00000527443	RP11-35J10.4	GENCODE	539	chr11	+	7726834	7731064	GGAACCACTGAATCCTCCTTTATAAACACCTTGCATATTCCCTGTTGCAACTAAGAGATG		intronic antisense	ENST00000534193	OVCH2		-	7710894	7727968	42.6111	16.4736	5.17215	4.07268	67.5964	43.2083	17.0287	21.5855	9.91103	17.9242	5.72841	5.09803	4.69001	4.20857	3.99213	4.01735
ASHGV40008061	0.0237908	0.999763	2.14275	up	noncoding	long noncoding	Reliable	ENST00000527443	RP11-35J10.4	GENCODE	539	chr11	+	7726834	7731064	GGAACCACTGAATCCTCCTTTATAAACACCTTGCATATTCCCTGTTGCAACTAAGAGATG		intronic antisense	NM_198185	OVCH2	ovochymase 2 (gene/pseudogene)	-	7711154	7727941	42.6111	16.4736	5.17215	4.07268	67.5964	43.2083	17.0287	21.5855	9.91103	17.9242	5.72841	5.09803	4.69001	4.20857	3.99213	4.01735
ASHGV40018733	0.0025576	0.999763	1.86335	up	noncoding	long noncoding	Reliable	T127824	G029875	RNA-seq: Iyer et al 2015	4268	chr16	+	15248491	15252759	TTTCATAACATTGAACTCTTGACATGCAGGAGCACCGACCAATCAGAACAGACACGGTGA		intergenic							13.8355	6.43854	3.59777	2.69987	19.0382	13.2845	9.18384	6.88925	5	7.42635	3.59199	3.4515	3.74981	2.71681	2.515	2.8678
ASHGV40028400	0.0385584	0.999763	5.05354	up	noncoding	long noncoding	Reliable	T183332	G042080	RNA-seq: Iyer et al 2015	5319	chr2	+	2743760	2750577	CTGTGATGGGCTTATTTTCTTAAGTGAGCTATCAATTAACTATGTGAAAGTCAGGTTTCT		intergenic							55.7036	11.2683	5.47713	3.13983	106.702	39.8727	20.5359	23.5828	5	5.22196	6.44629	4.99132	4.99377	4.33596	2.515	2.56854
ASHGV40007072	0.0454511	0.999763	2.49383	up	noncoding	long noncoding	Reliable	T060086	G013991	RNA-seq: Iyer et al 2015	2644	chr11	-	62177266	62184743	TCAAGCCTTCATTCTGTTAAGGGGACAGAAACTTAATCTTGGTCATCTTGGGGTCTCCCT		intronic antisense	ENST00000534397	SCGB1A1		+	62172574	62190667	422.973	189.338	8.78058	7.46222	464.401	537.723	266.795	154.4	265.032	148.583	8.75795	8.43484	9.14896	6.83294	8.23292	7.3208
ASHGV40017536	0.0490796	0.999763	1.69338	up	noncoding	long noncoding	Reliable	T126257	G029476	RNA-seq: Iyer et al 2015	4079	chr16	-	3323979	3332506	TCTCTGGCTGTTGGTTTGAAGACTCTGACTCCAGCCTCAGAAACAAACCTTTTCCAGAAA		intronic antisense	ENST00000538765	ZNF263		+	3313799	3341029	59.281	34.1881	5.82223	5.06232	53.5568	82.5805	41.7055	46.1766	19.8608	36.5269	5.35049	5.95333	6.16286	5.26913	4.85001	5.06783
ASHGV40046236	0.0223198	0.999763	1.63886	up	noncoding	long noncoding	Reliable	T319701	G074869	RNA-seq: Iyer et al 2015	1230	chr7	-	21333075	21347528	GCAGGCTATTTTCACTCATTCTTTCTCCTTCCTAGCCATGTAAAATCTGTATTGAAATTT		intergenic							48.1454	27.998	5.5179	4.80521	68.4735	45.2181	30.7447	34.2425	17.1151	32.6364	5.74796	5.15736	5.64839	4.85484	4.66064	4.90014
ASHGV40007503	0.0297412	0.999763	1.71058	up	noncoding	long noncoding	Reliable	T066177	G015297	RNA-seq: Iyer et al 2015	979	chr11	-	97015653	97021716	GTGCCTTTCTCATATCTCTTAGAAATAGCAGGTAAGCAATCCTATGTCATATCTTCTGCC		intergenic							28.184	13.9525	4.61054	3.83605	44.7915	25.642	14.1186	16.583	7.73321	17.5413	5.04758	4.3884	4.39563	3.82843	3.6941	3.98561
ASHGV40008556	0.00121521	0.999763	2.45146	up	noncoding	long noncoding	Reliable	T060309	G014030	RNA-seq: Iyer et al 2015	1086	chr11	+	62711991	62717374	GCTTCCTCCCCTGCTTCACAATCTTTCTCATTATTTCCTGGTGAGAATTATTCAAGTTAC		intergenic							744.332	299.496	9.38845	8.09481	689.292	1271.14	272.561	403.417	276.983	218.088	9.38519	9.59857	9.18158	8.00099	8.29956	7.98387
ASHGV40040459	0.0347714	0.999763	1.7816	up	noncoding	long noncoding	Gold	NR_034121	CKMT2-AS1	RefSeq	2740	chr5	-	80533383	80597388	AACAATGGCTTGGTCCGTTTCCCCTCCTGTGTAGCACTGTGATAAAGGAAAGCCTTTCAG	100131067	intronic antisense	ENST00000505060	CKMT2		+	80529143	80552759	197.786	119.993	7.67147	6.8383	204.031	249.376	139.952	150.661	81.3123	128.005	7.46973	7.40707	8.13761	6.80409	6.64072	7.07009
ASHGV40040459	0.0347714	0.999763	1.7816	up	noncoding	long noncoding	Gold	NR_034121	CKMT2-AS1	RefSeq	2740	chr5	-	80533383	80597388	AACAATGGCTTGGTCCGTTTCCCCTCCTGTGTAGCACTGTGATAAAGGAAAGCCTTTCAG	100131067	intronic antisense	ENST00000511719	CKMT2		+	80529138	80550876	197.786	119.993	7.67147	6.8383	204.031	249.376	139.952	150.661	81.3123	128.005	7.46973	7.40707	8.13761	6.80409	6.64072	7.07009
ASHGV40040459	0.0347714	0.999763	1.7816	up	noncoding	long noncoding	Gold	NR_034121	CKMT2-AS1	RefSeq	2740	chr5	-	80533383	80597388	AACAATGGCTTGGTCCGTTTCCCCTCCTGTGTAGCACTGTGATAAAGGAAAGCCTTTCAG	100131067	intronic antisense	NM_001099735	CKMT2		+	80529138	80562217	197.786	119.993	7.67147	6.8383	204.031	249.376	139.952	150.661	81.3123	128.005	7.46973	7.40707	8.13761	6.80409	6.64072	7.07009
ASHGV40040459	0.0347714	0.999763	1.7816	up	noncoding	long noncoding	Gold	NR_034121	CKMT2-AS1	RefSeq	2740	chr5	-	80533383	80597388	AACAATGGCTTGGTCCGTTTCCCCTCCTGTGTAGCACTGTGATAAAGGAAAGCCTTTCAG	100131067	intronic antisense	NM_001099736	CKMT2		+	80529138	80562217	197.786	119.993	7.67147	6.8383	204.031	249.376	139.952	150.661	81.3123	128.005	7.46973	7.40707	8.13761	6.80409	6.64072	7.07009
ASHGV40040459	0.0347714	0.999763	1.7816	up	noncoding	long noncoding	Gold	NR_034121	CKMT2-AS1	RefSeq	2740	chr5	-	80533383	80597388	AACAATGGCTTGGTCCGTTTCCCCTCCTGTGTAGCACTGTGATAAAGGAAAGCCTTTCAG	100131067	intronic antisense	NM_001825	CKMT2	creatine kinase, mitochondrial 2	+	80529138	80562217	197.786	119.993	7.67147	6.8383	204.031	249.376	139.952	150.661	81.3123	128.005	7.46973	7.40707	8.13761	6.80409	6.64072	7.07009
ASHGV40042705	0.00933139	0.999763	1.58171	up	noncoding	long noncoding	Reliable	T293037	G068588	RNA-seq: Iyer et al 2015	1752	chr5	+	169839269	169841692	GGTACCCTCTGCTGTGAGACATGCAATCAACCCGATGAAGCTTTTTAGGAAAAAGTCTAT		intron sense-overlapping	NM_001034838	KCNIP1		+	169780490	170163637	33.6386	19.0555	4.9164	4.25492	39.3705	43.0887	18.4567	25.2772	10.4884	21.4011	4.83373	5.09503	4.82045	4.43561	4.05947	4.26967
ASHGV40001813	0.0303	0.999763	2.23081	up	noncoding	long noncoding	Gold	ENST00000527274	CTD-3074O7.5	GENCODE	944	chr11	-	66244816	66247702	ACTCTTGCAGAACAGCCGTCTGCCTGTCTTCCTGGCTCGCTCCCTGCAGGAATGGTCTGG	101928069	natural antisense	NM_001256670	DPP3		+	66247483	66277130	573.719	260.376	9.01414	7.85657	835.652	701.873	183.633	383.754	209.932	187.442	9.69152	8.78776	8.56316	7.94372	7.91109	7.71491
ASHGV40001813	0.0303	0.999763	2.23081	up	noncoding	long noncoding	Gold	ENST00000527274	CTD-3074O7.5	GENCODE	944	chr11	-	66244816	66247702	ACTCTTGCAGAACAGCCGTCTGCCTGTCTTCCTGGCTCGCTCCCTGCAGGAATGGTCTGG	101928069	natural antisense	NM_005700	DPP3	dipeptidyl-peptidase 3	+	66247483	66277130	573.719	260.376	9.01414	7.85657	835.652	701.873	183.633	383.754	209.932	187.442	9.69152	8.78776	8.56316	7.94372	7.91109	7.71491
ASHGV40001813	0.0303	0.999763	2.23081	up	noncoding	long noncoding	Gold	ENST00000527274	CTD-3074O7.5	GENCODE	944	chr11	-	66244816	66247702	ACTCTTGCAGAACAGCCGTCTGCCTGTCTTCCTGGCTCGCTCCCTGCAGGAATGGTCTGG	101928069	natural antisense	NM_130443	DPP3		+	66247483	66277130	573.719	260.376	9.01414	7.85657	835.652	701.873	183.633	383.754	209.932	187.442	9.69152	8.78776	8.56316	7.94372	7.91109	7.71491
ASHGV40003439	0.0253617	0.999763	1.80343	up	noncoding	long noncoding	Gold	NR_015390	LINC00608	RefSeq	1086	chr2	+	219841005	219842644	GCTGAGTGTGGATTCCAAGAGTCTCAAGGTTAGAGAAGTCGCCTAGTCCACCTCCCCTCT	151300	intergenic							62.0739	30.5834	5.80618	4.95543	93.9664	62.7091	29.5462	36.9372	25.0594	29.7537	6.24466	5.59389	5.57998	4.9614	5.13968	4.76522
ASHGV40036887	0.0226731	0.999763	2.31778	up	noncoding	long noncoding	Reliable	T255750	G058942	RNA-seq: Iyer et al 2015	5291	chr3	+	182723287	182733004	CCTTTTCTCTTCCCCCCTTCCTAAAAGAGACTACCTTGTAAAAAATTTGAGGCAGAAACA		intergenic							610.234	305.502	9.33155	8.11881	715.923	709.673	405.106	437.339	192.313	286.853	9.45312	8.80358	9.73794	8.09974	7.79662	8.46007
ASHGV40060084	0.047307	0.999763	1.73608	up	noncoding	long noncoding	Reliable	uc.209-	uc.209	UCR	250	chr7	-	23561887	23562137	GAACTCCAGCAGAGTTTTATAATCCCCACGTGCTTAAATATACTAAATGTTCTTTTTCCA		exon sense-overlapping	NM_001282757	TRA2A		-	23544400	23571660	1282.78	824.768	10.12	9.32419	1130.96	2288.9	428.492	1413.41	692.471	368.424	10.1564	10.3858	9.81783	9.55867	9.54491	8.86898
ASHGV40060084	0.047307	0.999763	1.73608	up	noncoding	long noncoding	Reliable	uc.209-	uc.209	UCR	250	chr7	-	23561887	23562137	GAACTCCAGCAGAGTTTTATAATCCCCACGTGCTTAAATATACTAAATGTTCTTTTTCCA		exon sense-overlapping	NM_001282759	TRA2A		-	23544400	23571660	1282.78	824.768	10.12	9.32419	1130.96	2288.9	428.492	1413.41	692.471	368.424	10.1564	10.3858	9.81783	9.55867	9.54491	8.86898
ASHGV40060084	0.047307	0.999763	1.73608	up	noncoding	long noncoding	Reliable	uc.209-	uc.209	UCR	250	chr7	-	23561887	23562137	GAACTCCAGCAGAGTTTTATAATCCCCACGTGCTTAAATATACTAAATGTTCTTTTTCCA		intron sense-overlapping	NM_001282758	TRA2A		-	23544400	23571660	1282.78	824.768	10.12	9.32419	1130.96	2288.9	428.492	1413.41	692.471	368.424	10.1564	10.3858	9.81783	9.55867	9.54491	8.86898
ASHGV40060084	0.047307	0.999763	1.73608	up	noncoding	long noncoding	Reliable	uc.209-	uc.209	UCR	250	chr7	-	23561887	23562137	GAACTCCAGCAGAGTTTTATAATCCCCACGTGCTTAAATATACTAAATGTTCTTTTTCCA		intron sense-overlapping	NM_013293	TRA2A	transformer 2 alpha homolog (Drosophila)	-	23544400	23571660	1282.78	824.768	10.12	9.32419	1130.96	2288.9	428.492	1413.41	692.471	368.424	10.1564	10.3858	9.81783	9.55867	9.54491	8.86898
ASHGV40040020	0.0110433	0.999763	2.40421	up	noncoding	long noncoding	Reliable	T279884	G064995	RNA-seq: Iyer et al 2015	9289	chr5	-	24199474	24397906	CCAAAGATTCTCTTTTATTGTGCTCCTTATTATCTGATAGACTCAGACCTCAATTAACAC		intergenic							20.6598	7.93285	4.14633	2.88076	33.4629	17.3559	11.1605	9.32153	5	9.47702	4.55719	3.83761	4.04417	3.01393	2.515	3.11335
ASHGV40010530	0.0290088	0.999763	3.02184	up	noncoding	long noncoding	Reliable	T085771	G019896	RNA-seq: Iyer et al 2015	2403	chr12	-	107347102	107349505	ACATTTATTTCTGGATGTTATTTTGAAAGATTTTGTCATGTCTTAATGAGCCCTGGCCAC		natural antisense	ENST00000548125	C12orf23		+	107349496	107367814	26.6908	7.75396	4.45592	2.86049	48.7882	18.3723	12.9118	6.23315	5	12.0287	5.18793	3.91884	4.26098	2.62522	2.515	3.44126
ASHGV40019851	0.0411394	0.999763	2.07343	up	noncoding	long noncoding	Reliable	T141643	G032984	RNA-seq: Iyer et al 2015	3043	chr17	-	9644480	9649766	GTCTAGATAGCCCCCTTTTGTGGCTTGATTTTGCTGAAACAGTTTAAAAATTTACATTCA		intergenic							17.8875	8.57459	4.01529	2.96327	24.3452	15.9773	13.3399	7.62891	5	13.0948	4.01495	3.72013	4.31079	2.81532	2.515	3.55949
ASHGV40036293	0.0310809	0.999763	1.60199	up	noncoding	long noncoding	Reliable	GSE61474_TCONS_00008629	GSE61474_XLOC_001635	RNA-seq: Clark et al 2015	527	chr1	+	117035730	117043956	GCACCATGAACCTATCAGATAAAGTGTCCTGAGGGCTGCAGTCTTGCATTTATTTATTTG		intergenic							17.5121	8.51665	3.88208	3.20221	20.7299	23.1815	8.62486	10.4458	5.98082	9.12328	3.74088	4.24855	3.65679	3.14722	3.39006	3.06934
ASHGV40015633	0.0190598	0.999763	1.60108	up	noncoding	long noncoding	Reliable	T113414	G026770	RNA-seq: Iyer et al 2015	1120	chr15	-	29126632	29129245	CTGTAAAAATGTGCTTAATTAATAAAGACATGTCCTCTCTCTGTGGGGATGGCAGAATAA		bidirectional	ENST00000561069	APBA2		+	29129628	29409920	74.5763	43.565	6.1163	5.43726	107.643	77.7115	38.3742	53.4263	32.0805	45.1883	6.45952	5.87121	6.01818	5.47088	5.45309	5.3878
ASHGV40000902	0.0351645	0.999763	3.34936	up	noncoding	long noncoding	Gold	ENST00000440430	GS1-542M4.4	GENCODE	466	chrX	-	8831901	8835642	GCCAGCAGAATTGATTTGTTACTTGATCTCCATGTGTATATGCAAATATTTGCCTGTATT		intergenic							30.3525	8.03545	4.56468	2.8208	41.9357	39.8533	9.26844	14.1063	5	5	4.9403	4.99043	3.76333	3.58892	2.515	2.35848
ASHGV40059166	0.0311456	0.999763	2.35903	up	noncoding	long noncoding	Reliable	T371846	G087674	RNA-seq: Iyer et al 2015	410	chrX	+	16535109	16545570	TAAAACTCAGGCTTTTGCATTTCTGAAGACCAGATGACCCCACTTGTACCAGCAACTTCT		intergenic							48.8123	21.0073	5.60655	4.36835	63.5922	40.991	41.8536	24.7871	10.1809	28.054	5.62679	5.02502	6.16783	4.40822	4.02382	4.67302
ASHGV40015670	0.0291637	0.999763	1.76279	up	noncoding	long noncoding	Reliable	T114072	G026915	RNA-seq: Iyer et al 2015	1829	chr15	-	34357720	34369959	TAAGAATACAGGAAAAAACAAAAACCAGGAACCTTGCCTTGTAACCATCTCCTATCGCAG		intergenic							85.0905	47.6595	6.39853	5.58067	102.755	96.7892	55.7277	44.9794	47.0615	50.9378	6.38718	6.16009	6.64831	5.23476	5.93187	5.57538
ASHGV40020713	0.0392558	0.999763	2.42156	up	noncoding	long noncoding	Reliable	T152414	G035357	RNA-seq: Iyer et al 2015	928	chr17	-	62672594	62696429	AATCAATCACCCAATCACAGAAGCTAGGGTCACATTTCCTACCTGTGTCTCTGCAGATCT		intergenic							55.5414	18.9371	5.54782	4.27188	93.7334	51.2356	21.6553	25.5937	15.6595	15.5581	6.24025	5.32393	5.07927	4.45261	4.55205	3.81098
ASHGV40012466	0.0358002	0.999763	1.78596	up	noncoding	long noncoding	Gold	NR_125762	LINC01048	RefSeq	541	chr13	-	38055600	38058921	TGTATCATCTCCTTTTCCTTGCTCCATCCTGCTACCTGAAAAATGGATGTGGTGACAAGC	103695431	intergenic							100.901	58.4144	6.63708	5.80038	138.339	102.781	61.5841	80.7814	47.9096	46.5522	6.85523	6.24509	6.81092	6.01353	5.95274	5.43487
ASHGV40002528	0.00313377	0.999763	1.6577	up	noncoding	long noncoding	Reliable	ENST00000587970	AC004510.3	GENCODE	380	chr19	-	15945915	15946663	TAAAAAAAAGTGTGTGAGTGGCGGTCTGAATGGAGAAGTTCAATAGTTCTGATTGCAGAT		intergenic							50.0377	28.233	5.57795	4.84876	56.1444	61.291	32.6777	31.355	21.8031	31.5409	5.42274	5.5628	5.74829	4.73585	4.96189	4.84854
ASHGV40025525	0.0296168	0.999763	2.35177	up	noncoding	long noncoding	Reliable	ENST00000432559	RP11-219C24.10	GENCODE	384	chr1	+	13429633	13430113	AAATTTCCAATCCGTATGTCTCGGGTGCCATCTGCTGATAGATCCGACCAGATGGTATAA		intronic antisense	NM_001099850	LOC391003	PRAME family member 18	-	13328195	13698405	52.2794	18.7368	5.48179	4.24804	91.7946	41.8145	23.2292	24.5078	11.3131	20.3897	6.2081	5.0517	5.18557	4.39276	4.15088	4.20048
ASHGV40023721	0.00246038	0.999763	2.71149	up	noncoding	long noncoding	Gold	NR_110670	LOC100996351	RefSeq	2319	chr19	-	3141573	3155173	TGATGGACTCTGAGTGTTGTGTGTGCATTTCTCTGTGTTTGTTCATGTACAAGCGTGCTC	100996351	natural antisense	ENST00000262958	GNA15		+	3136190	3163767	304.104	106.907	8.0632	6.62411	273.101	522.189	117.02	154.546	81.8677	84.3085	7.93096	8.39647	7.86217	6.83426	6.65043	6.38765
ASHGV40007360	0.0225094	0.999763	1.57621	up	noncoding	long noncoding	Gold	ENST00000533740	RP11-939C17.4	GENCODE	386	chr11	-	75217981	75219436	TAAAACAAGTGTTGCTGACCTCAGTGCCGAGTCCACCATGCTGTCTGTGCTACTCCCCTG		intron sense-overlapping	ENST00000376282	GDPD5		-	75145685	75236867	90.8154	54.9501	6.44107	5.78461	120.3	102.561	49.5851	54.6604	46.5496	63.6402	6.63566	6.24126	6.44629	5.50154	5.91795	5.93435
ASHGV40007360	0.0225094	0.999763	1.57621	up	noncoding	long noncoding	Gold	ENST00000533740	RP11-939C17.4	GENCODE	386	chr11	-	75217981	75219436	TAAAACAAGTGTTGCTGACCTCAGTGCCGAGTCCACCATGCTGTCTGTGCTACTCCCCTG		intron sense-overlapping	ENST00000532435	GDPD5		-	75173830	75236469	90.8154	54.9501	6.44107	5.78461	120.3	102.561	49.5851	54.6604	46.5496	63.6402	6.63566	6.24126	6.44629	5.50154	5.91795	5.93435
ASHGV40007360	0.0225094	0.999763	1.57621	up	noncoding	long noncoding	Gold	ENST00000533740	RP11-939C17.4	GENCODE	386	chr11	-	75217981	75219436	TAAAACAAGTGTTGCTGACCTCAGTGCCGAGTCCACCATGCTGTCTGTGCTACTCCCCTG		intron sense-overlapping	NM_030792	GDPD5	glycerophosphodiester phosphodiesterase domain containing 5	-	75145684	75236599	90.8154	54.9501	6.44107	5.78461	120.3	102.561	49.5851	54.6604	46.5496	63.6402	6.63566	6.24126	6.44629	5.50154	5.91795	5.93435
ASHGV40059897	0.0436441	0.999763	2.11206	up	noncoding	long noncoding	Reliable	uc.124+	uc.124	UCR	287	chr3	+	137048443	137048730	GTTCAACCTATCACACTGAGTGACAAGAAAGAAAAATAATGAACTGGGCCAGGGGAAGAA		intergenic							26.8748	11.424	4.55682	3.47816	42.4869	23.6886	14.4489	19.7051	5.53701	9.02979	4.96271	4.2755	4.43224	4.07558	3.30023	3.05868
ASHGV40028546	0.0399362	0.999763	2.02132	up	noncoding	long noncoding	Reliable	T185268	G042532	RNA-seq: Iyer et al 2015	1503	chr2	+	17036407	17038375	GTGTGTGTGTATGTCTGTGCACTTTTGCTTTTCCTGTAGAAAATTTCAAAAGTCCATAAT		intergenic							5223.49	2205.46	11.9423	10.9271	2978.69	11014.5	1677.29	3295.38	1998.63	1322.38	11.5916	12.5757	11.6597	10.7155	11.1224	10.9432
ASHGV40051521	0.00620812	0.999763	4.11594	up	noncoding	long noncoding	Reliable	T355731	G083879	RNA-seq: Iyer et al 2015	791	chr9	-	12840472	12847923	CCCCAGGTGTTATTATAGTCAGTGTGTGTTTGTGTGTATGATGCAATAAAAATGGAAAAA		intergenic							1260.4	350.315	10.1965	8.15532	985.011	2187.69	608.498	522.355	367.249	161.341	9.94497	10.3199	10.3247	8.3165	8.69356	7.4559
ASHGV40029923	0.0420322	0.999763	6.30801	up	noncoding	long noncoding	Reliable	T204956	G047382	RNA-seq: Iyer et al 2015	2701	chr2	+	193060402	193063970	AAGATGAGCTGTTGTACATGTCTGTCTCTCTGTTTTTATGCATATGTTCACCAAATATGT		bidirectional	NM_001305134	TMEFF2		-	192813771	193059659	815.915	199.338	9.41494	6.75776	1331.99	917.449	198.308	476.581	41.2716	80.1622	10.4057	9.15503	8.68415	8.20457	5.76052	6.30819
ASHGV40029923	0.0420322	0.999763	6.30801	up	noncoding	long noncoding	Reliable	T204956	G047382	RNA-seq: Iyer et al 2015	2701	chr2	+	193060402	193063970	AAGATGAGCTGTTGTACATGTCTGTCTCTCTGTTTTTATGCATATGTTCACCAAATATGT		bidirectional	NM_001305145	TMEFF2		-	193041468	193059659	815.915	199.338	9.41494	6.75776	1331.99	917.449	198.308	476.581	41.2716	80.1622	10.4057	9.15503	8.68415	8.20457	5.76052	6.30819
ASHGV40029923	0.0420322	0.999763	6.30801	up	noncoding	long noncoding	Reliable	T204956	G047382	RNA-seq: Iyer et al 2015	2701	chr2	+	193060402	193063970	AAGATGAGCTGTTGTACATGTCTGTCTCTCTGTTTTTATGCATATGTTCACCAAATATGT		bidirectional	NM_016192	TMEFF2	transmembrane protein with EGF-like and two follistatin-like domains 2	-	192813771	193059659	815.915	199.338	9.41494	6.75776	1331.99	917.449	198.308	476.581	41.2716	80.1622	10.4057	9.15503	8.68415	8.20457	5.76052	6.30819
ASHGV40050447	0.0277622	0.999763	2.17357	up	noncoding	long noncoding	Gold	ENST00000523661	CTD-2647L4.1	GENCODE	457	chr8	+	28968089	28998198	AGTGGCTGATCATCCCTCAAAGACAAACAACTAGACAAGATGTGGCTCCTGATGGAAGAA		natural antisense	NM_015254	KIF13B	kinesin family member 13B	-	28924794	29120610	78.9478	36.0669	6.30533	5.18527	101.85	79.3057	55.6875	30.3874	33.1509	44.6622	6.37164	5.89651	6.64784	4.6939	5.49229	5.36961
ASHGV40007646	0.0365796	0.999763	3.01994	up	noncoding	long noncoding	Reliable	ENST00000543486	RP11-667M19.2	GENCODE	586	chr11	-	113641114	113642413	CTCATAAGCAAGCCAAAATACTGTCTTCATATCTGTTTTTCTTGCAAACATGTATCATCC		intron sense-overlapping	NM_004724	ZW10	zw10 kinetochore protein	-	113603904	113644485	372.121	142.851	8.5046	6.91008	599.938	332.73	183.694	238.296	62.1888	128.067	9.16903	7.78056	8.5642	7.37232	6.28646	7.07144
ASHGV40060708	0.0273844	0.999763	1.95434	up	noncoding	long noncoding	Reliable	uc.56-	uc.56	UCR	202	chr2	-	59947830	59948032	TGACAAGCCAGTCAATAACTATGTGAGGTTACTTCATTAATGCTATAATGGCTGATAGAG		intergenic							15.1846	6.8878	3.72029	2.75362	23.373	11.3387	10.8422	8.89138	5	6.77202	3.94856	3.21321	3.99911	2.95614	2.515	2.78971
ASHGV40059839	0.0430293	0.999763	3.67956	up	noncoding	long noncoding	Reliable	TCONS_l2_00021133	XLOC_l2_011118	RNA-seq: Cabili et al 2011	368	chr4	-	49310504	49328402	TTATGAGTATAGGGTCGCATACTCATAAACCCAGTGTAACTCAGAAACGCATCTAATATT		intergenic							130.348	40.0579	6.85921	4.97967	210.433	128.763	51.8491	74.6664	9.97326	35.5341	7.51454	6.53601	6.52707	5.91325	4.0001	5.02567
ASHGV40013796	0.0358579	0.999763	1.81632	up	noncoding	long noncoding	Reliable	ENST00000555481	RP11-219E7.2	GENCODE	764	chr14	-	21342463	21343927	ACGCCTTCAAATCTGTGCAGCACTGTCAAGGTCTTCTTTGTAAATGCTTCGTCCTTTGCA	100507513	intergenic							13.3985	5.84141	3.41974	2.55871	22.033	12.939	5.22345	7.52424	5	5	3.84706	3.41145	3.00071	2.80267	2.515	2.35848
ASHGV40044844	0.00822913	0.999763	1.61727	up	noncoding	long noncoding	Gold	ENST00000439406	HCG20	GENCODE	1202	chr6	+	30734601	30760027	CTTATTCCCAGGTGTGTGACCTCCTCCTACAGACTACAGTGGGAAAGACACCATCTCCAG	414774	intergenic							77.8136	46.9253	6.23078	5.53722	101.428	86.1993	45.8138	58.1302	38.0406	44.6051	6.36368	6.00756	6.3211	5.58414	5.66009	5.36744
ASHGV40019305	0.0276579	0.999763	1.86515	up	noncoding	long noncoding	Reliable	T135098	G031629	RNA-seq: Iyer et al 2015	4483	chr16	+	68482642	68510000	TCTAAATACTTCGAAGCTAGAGTAGTGAAAGATTCCAGGGGAACACAGTGCTGGCCTTCT		bidirectional	ENST00000561749	SMPD3		-	68405803	68482395	12.887	5.75781	3.47027	2.57098	19.9856	9.76614	8.90943	5	5	7.27342	3.67809	3.02949	3.70324	2.34696	2.515	2.851
ASHGV40019305	0.0276579	0.999763	1.86515	up	noncoding	long noncoding	Reliable	T135098	G031629	RNA-seq: Iyer et al 2015	4483	chr16	+	68482642	68510000	TCTAAATACTTCGAAGCTAGAGTAGTGAAAGATTCCAGGGGAACACAGTGCTGGCCTTCT		bidirectional	NM_018667	SMPD3	sphingomyelin phosphodiesterase 3	-	68392229	68482409	12.887	5.75781	3.47027	2.57098	19.9856	9.76614	8.90943	5	5	7.27342	3.67809	3.02949	3.70324	2.34696	2.515	2.851
ASHGV40033379	0.00405946	0.999763	1.74276	up	noncoding	long noncoding	Gold	NR_015352	CECR7	RefSeq	2726	chr22	+	17517459	17539682	ACTGATGAAAAATAGCAAGGATCTAGATTAGGGGGTATAGTGGGAATGAAATGGGGGACT	100130418	intergenic							30.3647	15.9574	4.80377	4.00239	39.5869	32.8345	18.6725	19.3354	8.14514	20.3916	4.84274	4.72959	4.83897	4.0488	3.75763	4.20076
ASHGV40004358	0.00921187	0.999763	2.85082	up	noncoding	long noncoding	Gold	NR_110109	CASC18	RefSeq	2638	chr12	+	106097980	106137841	ATAAATAACTTTTTCAAAGTTCCAGGATCACATAGGGTCTGTGTGTGGTGGGAAGCAAAC	101929110	intergenic							597.146	200.873	9.01346	7.50208	582.672	1017.77	191	256.243	217.05	129.325	9.11754	9.29559	8.62725	7.45553	7.95774	7.09298
ASHGV40040214	0.00620904	0.999763	1.74862	up	noncoding	long noncoding	Reliable	T282033	G065670	RNA-seq: Iyer et al 2015	1374	chr5	-	50561477	50563635	TATGTAACCAAAAGAGTTAACAGTCTTCCTGGTAAGCCAATCATAAACATCCCCAAATTT		intergenic							13.666	6.59476	3.52725	2.72103	20.7597	12.7928	7.4456	8.17499	5	6.60929	3.74271	3.3935	3.44553	2.87751	2.515	2.7706
ASHGV40058545	0.00506615	0.999763	1.85415	up	noncoding	long noncoding	Reliable	T208450	G048180	RNA-seq: Iyer et al 2015	1024	chr2	-	222518171	222810937	AGGTGTTCTGGATTCAGTGGCATGTCACTCTTGGCTCTTCTCTCAACATGCCCTGGATTT		intergenic							78.7217	38.3183	6.15455	5.26379	100.183	99.7481	36.2343	46.6299	31.4638	36.8612	6.34286	6.20038	5.9204	5.28287	5.42762	5.08088
ASHGV40055658	0.0284918	0.999763	1.5751	up	noncoding	long noncoding	Gold	NR_001541	TTTY5	RefSeq	1576	chrY	-	24442944	24445023	GTTGCATTCTTTCCCCCATCATGAAAAAGACTTTGATATAAGTAAGGAGGAAAAGCATTT	83863	intergenic							44.7188	27.6626	5.40681	4.75137	59.058	46.596	28.5023	37.0063	14.1566	31.8251	5.50356	5.19554	5.52134	4.96438	4.42794	4.86179
ASHGV40013991	0.0160797	0.999763	1.58559	up	noncoding	long noncoding	Reliable	T103231	G024327	RNA-seq: Iyer et al 2015	373	chr14	-	39485732	39486779	GGCCATGCTTTTCTCCAAAATGCTGGATGAGGCCATCTGTCTACTATTCTTGTTAATAAA		intergenic							23.1634	12.8252	4.41873	3.75371	30.9964	21.6797	16.814	14.3803	8.9533	15.1421	4.43422	4.15311	4.66887	3.6195	3.87155	3.77009
ASHGV40008727	0.0332345	0.999763	2.86707	up	noncoding	long noncoding	Reliable	TCONS_00019149	XLOC_009180	RNA-seq: Cabili et al 2011	3075	chr11	+	67544665	67550430	TCTCAATTGAGATATGCTGTTAGTATAAAACATACACTAGATTTCCAAGGTGTCATGAGC		intergenic							143.13	53.8647	7.14517	5.62559	229.532	109.098	90.7592	85.6464	31.0745	44.8733	7.65671	6.32151	7.45729	6.09029	5.40988	5.3766
ASHGV40016480	0.0226564	0.999763	2.77969	up	noncoding	long noncoding	Reliable	T112439	G026538	RNA-seq: Iyer et al 2015	444	chr15	+	20829789	20830475	TATTGGAGATTTGGAAAGTGCCTTCACATTGTCTTTGCCAATTCTCACCTGAGAGCCCTG		intergenic							23.203	7.53627	4.2999	2.82497	39.5695	17.8498	12.1898	12.5125	5	5.09628	4.84209	3.8781	4.17949	3.41228	2.515	2.54764
ASHGV40026096	0.0222115	0.999763	2.61864	up	noncoding	long noncoding	Reliable	ENST00000410592	RN7SKP109	GENCODE	316	chr19	+	56248650	56248966	TACCCGGGACATACGCTGTCTGATTGTCTTAAGATTCTACCTACTCCTTGGTACATGTCT		intronic antisense	ENST00000590200	NLRP9		-	56222798	56249740	24.1306	9.0725	4.41085	3.02203	38.766	18.8232	14.8027	9.42848	5	12.789	4.80842	3.95512	4.46901	3.02577	2.515	3.52533
ASHGV40026096	0.0222115	0.999763	2.61864	up	noncoding	long noncoding	Reliable	ENST00000410592	RN7SKP109	GENCODE	316	chr19	+	56248650	56248966	TACCCGGGACATACGCTGTCTGATTGTCTTAAGATTCTACCTACTCCTTGGTACATGTCT		intronic antisense	NM_176820	NLRP9	NLR family, pyrin domain containing 9	-	56219797	56249768	24.1306	9.0725	4.41085	3.02203	38.766	18.8232	14.8027	9.42848	5	12.789	4.80842	3.95512	4.46901	3.02577	2.515	3.52533
ASHGV40036496	0.0179155	0.999763	3.04164	up	noncoding	long noncoding	Reliable	T250004	G057476	RNA-seq: Iyer et al 2015	1176	chr3	+	127465485	127470670	AAACAAACACCATTTTCTGATTGAAAGAAATAAAGCAAATGCTTCCCAGAGCTTTCTGCT		intronic antisense	ENST00000493611	MGLL		-	127439918	127502851	28.9091	8.83381	4.59539	2.99054	45.4727	29.4452	11.8095	13.9977	5	7.50369	5.07458	4.57909	4.1325	3.57882	2.515	2.87781
ASHGV40036496	0.0179155	0.999763	3.04164	up	noncoding	long noncoding	Reliable	T250004	G057476	RNA-seq: Iyer et al 2015	1176	chr3	+	127465485	127470670	AAACAAACACCATTTTCTGATTGAAAGAAATAAAGCAAATGCTTCCCAGAGCTTTCTGCT		intronic antisense	NM_001003794	MGLL	monoglyceride lipase	-	127407904	127542093	28.9091	8.83381	4.59539	2.99054	45.4727	29.4452	11.8095	13.9977	5	7.50369	5.07458	4.57909	4.1325	3.57882	2.515	2.87781
ASHGV40036496	0.0179155	0.999763	3.04164	up	noncoding	long noncoding	Reliable	T250004	G057476	RNA-seq: Iyer et al 2015	1176	chr3	+	127465485	127470670	AAACAAACACCATTTTCTGATTGAAAGAAATAAAGCAAATGCTTCCCAGAGCTTTCTGCT		intronic antisense	NM_001256585	MGLL		-	127407904	127541725	28.9091	8.83381	4.59539	2.99054	45.4727	29.4452	11.8095	13.9977	5	7.50369	5.07458	4.57909	4.1325	3.57882	2.515	2.87781
ASHGV40036496	0.0179155	0.999763	3.04164	up	noncoding	long noncoding	Reliable	T250004	G057476	RNA-seq: Iyer et al 2015	1176	chr3	+	127465485	127470670	AAACAAACACCATTTTCTGATTGAAAGAAATAAAGCAAATGCTTCCCAGAGCTTTCTGCT		intronic antisense	NM_007283	MGLL		-	127407904	127541725	28.9091	8.83381	4.59539	2.99054	45.4727	29.4452	11.8095	13.9977	5	7.50369	5.07458	4.57909	4.1325	3.57882	2.515	2.87781
ASHGV40047644	0.036042	0.999763	2.31172	up	noncoding	long noncoding	Gold	NR_002795	HOXA11-AS	RefSeq	1628	chr7	+	27225026	27228912	CATCCCACCTTCTGTCCTTGGAGAAACTCCCTCCTCCTCGCTGCCTGCCGGGCTTCGGAG	221883	bidirectional	ENST00000517402	HOXA11		-	27221128	27224842	1281.17	542.98	10.1675	8.95854	1824.44	1623.76	395.302	695.314	526.594	407.032	10.8714	9.92776	9.70333	8.66188	9.17423	9.03952
ASHGV40047644	0.036042	0.999763	2.31172	up	noncoding	long noncoding	Gold	NR_002795	HOXA11-AS	RefSeq	1628	chr7	+	27225026	27228912	CATCCCACCTTCTGTCCTTGGAGAAACTCCCTCCTCCTCGCTGCCTGCCGGGCTTCGGAG	221883	bidirectional	NM_005523	HOXA11	homeobox A11	-	27220775	27224835	1281.17	542.98	10.1675	8.95854	1824.44	1623.76	395.302	695.314	526.594	407.032	10.8714	9.92776	9.70333	8.66188	9.17423	9.03952
ASHGV40013854	0.00998207	0.999763	2.44508	up	noncoding	long noncoding	Reliable	ENST00000554382	RP11-388E23.2	GENCODE	545	chr14	-	24198361	24198906	AACACACAAAAACCCATAGATTCATGCTCTGTAAATCTCAAGAAGCAACTCTGTCCCATC		intergenic							18.3554	5.80147	3.90189	2.612	29.2452	18.3427	7.47819	5.22258	5	7.18181	4.33747	3.91558	3.45262	2.48082	2.515	2.84019
ASHGV40051779	0.029665	0.999763	2.02344	up	noncoding	long noncoding	Gold	NR_121606	LOC102723709	RefSeq	440	chr9	-	45003233	45005290	CCACAGCCTGCTGTACGTAAATAGGCAAATAGATCTACAGGGACACAATAATTTAGCTTG	102723709	intergenic							16.1046	6.24091	3.69109	2.67428	28.1937	12.9654	7.15472	8.02497	5	5.69776	4.2712	3.4141	3.38797	2.86152	2.515	2.64632
ASHGV40013818	0.0355524	0.999763	2.58579	up	noncoding	long noncoding	Reliable	T100874	G023819	RNA-seq: Iyer et al 2015	15599	chr14	-	22631876	22740186	TTTATAAAGAAAGAACCACATCTTCCTTACCAAGACAGGTGGAGACCACGACTGCCCACA		intergenic							41.8188	15.5151	5.3638	3.99319	48.9944	42.0096	34.4523	11.8346	16.2313	18.4795	5.19723	5.05878	5.83538	3.32398	4.59568	4.05991
ASHGV40032783	0.00271916	0.999763	1.81586	up	noncoding	long noncoding	Reliable	T013123	G002837	RNA-seq: Iyer et al 2015	1223	chr1	+	71340831	71342054	GACAGACTGTAAAAAAGGCCTGTGTCCTTGTTTTAGGAGAAGAATACAATTTCTTTTTTC		intronic antisense	ENST00000351052	PTGER3		-	71318035	71513491	16.8889	7.15793	3.88342	3.02277	22.7782	18.0704	9.81824	9.224	5.33064	6.91914	3.90626	3.89493	3.84906	3.00322	3.25546	2.80962
ASHGV40032783	0.00271916	0.999763	1.81586	up	noncoding	long noncoding	Reliable	T013123	G002837	RNA-seq: Iyer et al 2015	1223	chr1	+	71340831	71342054	GACAGACTGTAAAAAAGGCCTGTGTCCTTGTTTTAGGAGAAGAATACAATTTCTTTTTTC		intronic antisense	NM_198714	PTGER3	prostaglandin E receptor 3	-	71318035	71513491	16.8889	7.15793	3.88342	3.02277	22.7782	18.0704	9.81824	9.224	5.33064	6.91914	3.90626	3.89493	3.84906	3.00322	3.25546	2.80962
ASHGV40032783	0.00271916	0.999763	1.81586	up	noncoding	long noncoding	Reliable	T013123	G002837	RNA-seq: Iyer et al 2015	1223	chr1	+	71340831	71342054	GACAGACTGTAAAAAAGGCCTGTGTCCTTGTTTTAGGAGAAGAATACAATTTCTTTTTTC		intronic antisense	NM_198716	PTGER3		-	71318035	71513491	16.8889	7.15793	3.88342	3.02277	22.7782	18.0704	9.81824	9.224	5.33064	6.91914	3.90626	3.89493	3.84906	3.00322	3.25546	2.80962
ASHGV40032783	0.00271916	0.999763	1.81586	up	noncoding	long noncoding	Reliable	T013123	G002837	RNA-seq: Iyer et al 2015	1223	chr1	+	71340831	71342054	GACAGACTGTAAAAAAGGCCTGTGTCCTTGTTTTAGGAGAAGAATACAATTTCTTTTTTC		intronic antisense	NM_198717	PTGER3		-	71318035	71513491	16.8889	7.15793	3.88342	3.02277	22.7782	18.0704	9.81824	9.224	5.33064	6.91914	3.90626	3.89493	3.84906	3.00322	3.25546	2.80962
ASHGV40011651	0.0479283	0.999763	2.41165	up	noncoding	long noncoding	Reliable	T081822	G018917	RNA-seq: Iyer et al 2015	3503	chr12	+	68953073	68956772	ATGCACAATTGAGAACATCTACTGAAAGCAATAAATGCCTAATGCCCCAGGCTAGAATTG		intergenic							29.1837	10.2086	4.65028	3.38026	51.6979	17.5034	18.3496	15.07	5.19429	10.3615	5.29048	3.85052	4.80985	3.68987	3.22253	3.22838
ASHGV40028837	0.019981	0.999763	1.56204	up	noncoding	long noncoding	Reliable	TCONS_00003672	XLOC_001465	RNA-seq: Cabili et al 2011	1002	chr2	+	48357864	48392255	GAAGAAAGCAATTGCCTACCAAAATGTTCATGCTCCATTCTCCACCCATAGGACCAGCTT		intergenic							120.083	75.5125	6.84612	6.20269	159.516	138.409	62.3229	90.8826	68.3165	67.3384	7.07969	6.63012	6.82854	6.17317	6.40979	6.02509
ASHGV40022124	0.0405047	0.999763	1.95532	up	noncoding	long noncoding	Reliable	ENST00000589826	RP11-120M18.5	GENCODE	384	chr17	+	66553656	66578718	CACCCAAACATCAAACATAAATGGATAAGGCTGCATATCGATAAGTATCAAATAACCTGT		intronic antisense	NM_001243746	FAM20A		-	66531256	66597095	16.0054	6.62618	3.67855	2.71115	26.6753	14.9078	6.43314	9.75531	5	5.12323	4.17427	3.62057	3.24081	3.06557	2.515	2.55288
ASHGV40022124	0.0405047	0.999763	1.95532	up	noncoding	long noncoding	Reliable	ENST00000589826	RP11-120M18.5	GENCODE	384	chr17	+	66553656	66578718	CACCCAAACATCAAACATAAATGGATAAGGCTGCATATCGATAAGTATCAAATAACCTGT		intronic antisense	NM_017565	FAM20A	family with sequence similarity 20 member A	-	66531256	66597095	16.0054	6.62618	3.67855	2.71115	26.6753	14.9078	6.43314	9.75531	5	5.12323	4.17427	3.62057	3.24081	3.06557	2.515	2.55288
ASHGV40039657	0.0283678	0.999763	1.57434	up	noncoding	long noncoding	Reliable	T274786	G063848	RNA-seq: Iyer et al 2015	11954	chr4	+	175476142	175492513	AGGAGTTTACCCTCTCATCTACAGTATGTACACAAATCAGGAGAATGACCCACCTTGACC		intergenic							22.3376	11.9632	4.28474	3.62999	34.8939	19.8128	12.306	13.6788	6.92446	15.2865	4.63115	4.031	4.19206	3.54717	3.55982	3.78298
ASHGV40020618	0.0490986	0.999763	1.61075	up	noncoding	long noncoding	Reliable	T151300	G035111	RNA-seq: Iyer et al 2015	892	chr17	-	56191259	56192259	TTCTAGAATAGACGTGAAAAGTGCTCATCACAGGGGCTTGCTCTCTTATGCTCTAGGAAC		intergenic							30.3465	15.811	4.7198	4.03207	43.5316	33.3126	14.1955	15.0144	11.573	20.8456	5.0038	4.75015	4.40544	3.68412	4.17904	4.23305
ASHGV40034028	0.0297982	0.999763	1.61535	up	noncoding	long noncoding	Reliable	TCONS_00005744	XLOC_003053	RNA-seq: Cabili et al 2011	1999	chr3	-	14240059	14242620	ACAATAACATTTCTCCCCTCCTGGCAGCAGGCTAAAAGCAATATGGGTAATAGCTAAGTA		intergenic							363.415	235.938	8.44314	7.7513	295.037	591.931	203.278	337.686	172.516	197.612	8.0489	8.55702	8.72352	7.79404	7.64868	7.81118
ASHGV40026686	0.0440851	0.999763	1.74563	up	noncoding	long noncoding	Reliable	TCONS_00005139	XLOC_002079	RNA-seq: Cabili et al 2011	1579	chr2	-	45536619	45538463	AGGAAAATCCTGGTTCCCAAAGTTGCACATTATGTCAGATGTACCTGTCTTTGACGGCTG		intergenic							11.6612	5.76943	3.35293	2.54919	17.2161	8.58904	9.17859	7.30828	5	5	3.41695	2.89291	3.74894	2.77408	2.515	2.35848
ASHGV40019585	0.0412352	0.999763	3.62064	up	noncoding	long noncoding	Reliable	T002955	G000524	RNA-seq: Iyer et al 2015	8186	chr1	-	10927665	10935949	TTTATAAACGAATGAAATCTCCTTCTCTGCTCTGTCCTTCCGAGCCTGTCCTTCTCTGAG		intergenic							1551.35	508.292	10.3478	8.49155	2515.45	1757.27	381.329	1036.57	211.954	276.351	11.3473	10.0434	9.65264	9.15611	7.9249	8.39364
ASHGV40002035	0.00761349	0.999763	2.52327	up	noncoding	long noncoding	Reliable	ENST00000549163	RP11-110L15.1	GENCODE	441	chr12	+	116193066	116237741	AAACTACATCAGATGGTCTCCATCAATGACACGAAAGGCTATGTGAGGACACAGCAGCAA		intergenic							19.0985	7.32109	4.14218	2.80688	22.8262	18.5077	15.9616	9.27313	5	7.69014	3.90914	3.92956	4.58783	3.00746	2.515	2.89819
ASHGV40001627	0.0449054	0.999763	2.22739	up	noncoding	long noncoding	Gold	ENST00000514811	CTB-174D11.2	GENCODE	365	chr5	+	168420004	168422682	CAACCCCTTGGTACTCAATGATTAAGTGATGAAAGAAAGTGCTTTTAATTGTGTTCGTTG		intronic antisense	ENST00000404867	SLIT3		-	168093712	168727713	17.3777	6.28443	3.78877	2.63342	31.6284	12.7836	7.72103	5	5	8.85328	4.47085	3.39223	3.50325	2.34696	2.515	3.0383
ASHGV40001627	0.0449054	0.999763	2.22739	up	noncoding	long noncoding	Gold	ENST00000514811	CTB-174D11.2	GENCODE	365	chr5	+	168420004	168422682	CAACCCCTTGGTACTCAATGATTAAGTGATGAAAGAAAGTGCTTTTAATTGTGTTCGTTG		intronic antisense	NM_001271946	SLIT3		-	168088737	168728133	17.3777	6.28443	3.78877	2.63342	31.6284	12.7836	7.72103	5	5	8.85328	4.47085	3.39223	3.50325	2.34696	2.515	3.0383
ASHGV40001627	0.0449054	0.999763	2.22739	up	noncoding	long noncoding	Gold	ENST00000514811	CTB-174D11.2	GENCODE	365	chr5	+	168420004	168422682	CAACCCCTTGGTACTCAATGATTAAGTGATGAAAGAAAGTGCTTTTAATTGTGTTCGTTG		intronic antisense	NM_003062	SLIT3	slit guidance ligand 3	-	168088737	168728133	17.3777	6.28443	3.78877	2.63342	31.6284	12.7836	7.72103	5	5	8.85328	4.47085	3.39223	3.50325	2.34696	2.515	3.0383
ASHGV40049309	0.0173576	0.999763	1.77443	up	noncoding	long noncoding	Reliable	T344129	G080907	RNA-seq: Iyer et al 2015	2375	chr8	-	55982091	55989830	ATAGAAACTGAGGCTCAGAAAAATCAGTCACAAAATTGCTAAATTGTCAAGCTGGGGTTT		intergenic							10.812	5	3.23417	2.40681	16.4812	8.11709	7.83781	5	5	5	3.34161	2.83885	3.52204	2.34696	2.515	2.35848
ASHGV40011804	0.014177	0.999763	1.75678	up	noncoding	long noncoding	Reliable	T083847	G019464	RNA-seq: Iyer et al 2015	1899	chr12	+	91815845	91820802	TCTTACTACATTTGTGTACCTGGTAAGAAACTTAACATTACCTCTCATCTACCACTTCAG		intergenic							11.0369	5.00287	3.2778	2.46487	12.9801	11.8549	8.27568	5	5	5.0086	2.95429	3.2792	3.59992	2.34696	2.515	2.53266
ASHGV40031785	0.0435368	0.999763	1.73102	up	noncoding	long noncoding	Reliable	T220230	G050923	RNA-seq: Iyer et al 2015	1463	chr20	+	52374054	52394783	CTTTCTCTGAAGAGTGAATTGTCTTTATCCCTTAGCGTCTCTCCTGAAAGCTCTTATTTG		intergenic							70149.2	28430.4	15.7127	14.9211	83858.5	103618	22970.6	33566.7	27483.1	24241.3	15.9529	15.8591	15.3261	14.5737	14.9654	15.2241
ASHGV40011872	0.000362559	0.999763	2.82981	up	noncoding	long noncoding	Reliable	T084761	G019672	RNA-seq: Iyer et al 2015	1937	chr12	+	98954050	98955987	GCTATGTGTGAACTGCTTGTTAAAGACTTTTGTCCTTTTTTGGCAAAATATTGTCTCTTC		intergenic							17.9464	5.22749	4.00262	2.50191	24.8812	17.0036	11.9544	5	5	5.68247	4.05187	3.80496	4.15102	2.34696	2.515	2.64379
ASHGV40013421	0.0428606	0.999763	1.7449	up	noncoding	long noncoding	Reliable	T095745	G022400	RNA-seq: Iyer et al 2015	1655	chr13	+	68008944	68079533	GAAGTCATATTCAGTTCTCCTGTTGTGACTCATGTATTCCTCCTGGACAGAATATTTTTT		intergenic							45.6143	25.4006	5.37786	4.57472	57.2489	55.3658	24.2281	40.4995	11.7218	23.9805	5.45441	5.4247	5.25447	5.0904	4.19649	4.43725
ASHGV40049556	0.0438563	0.999763	2.28825	up	noncoding	long noncoding	Reliable	T347053	G081746	RNA-seq: Iyer et al 2015	1637	chr8	-	85543198	85654856	TAACTGAAGGAAGATGAGGTATATGAACTCATGCAACTTGGACCATGTACTCCCAGCAGG		intronic antisense	ENST00000517988	RALYL		+	85096459	85686873	78.6247	35.3483	6.34625	5.15201	87.2284	78.7392	69.9064	30.9358	28.553	46.5562	6.12564	5.8878	7.02532	4.71624	5.30453	5.43525
ASHGV40049556	0.0438563	0.999763	2.28825	up	noncoding	long noncoding	Reliable	T347053	G081746	RNA-seq: Iyer et al 2015	1637	chr8	-	85543198	85654856	TAACTGAAGGAAGATGAGGTATATGAACTCATGCAACTTGGACCATGTACTCCCAGCAGG		intronic antisense	ENST00000521376	RALYL		+	85618170	85834079	78.6247	35.3483	6.34625	5.15201	87.2284	78.7392	69.9064	30.9358	28.553	46.5562	6.12564	5.8878	7.02532	4.71624	5.30453	5.43525
ASHGV40049556	0.0438563	0.999763	2.28825	up	noncoding	long noncoding	Reliable	T347053	G081746	RNA-seq: Iyer et al 2015	1637	chr8	-	85543198	85654856	TAACTGAAGGAAGATGAGGTATATGAACTCATGCAACTTGGACCATGTACTCCCAGCAGG		intronic antisense	NM_001100391	RALYL		+	85097099	85834078	78.6247	35.3483	6.34625	5.15201	87.2284	78.7392	69.9064	30.9358	28.553	46.5562	6.12564	5.8878	7.02532	4.71624	5.30453	5.43525
ASHGV40049556	0.0438563	0.999763	2.28825	up	noncoding	long noncoding	Reliable	T347053	G081746	RNA-seq: Iyer et al 2015	1637	chr8	-	85543198	85654856	TAACTGAAGGAAGATGAGGTATATGAACTCATGCAACTTGGACCATGTACTCCCAGCAGG		intronic antisense	NM_001100392	RALYL		+	85095452	85834078	78.6247	35.3483	6.34625	5.15201	87.2284	78.7392	69.9064	30.9358	28.553	46.5562	6.12564	5.8878	7.02532	4.71624	5.30453	5.43525
ASHGV40049556	0.0438563	0.999763	2.28825	up	noncoding	long noncoding	Reliable	T347053	G081746	RNA-seq: Iyer et al 2015	1637	chr8	-	85543198	85654856	TAACTGAAGGAAGATGAGGTATATGAACTCATGCAACTTGGACCATGTACTCCCAGCAGG		intronic antisense	NM_001100393	RALYL		+	85095452	85834078	78.6247	35.3483	6.34625	5.15201	87.2284	78.7392	69.9064	30.9358	28.553	46.5562	6.12564	5.8878	7.02532	4.71624	5.30453	5.43525
ASHGV40049556	0.0438563	0.999763	2.28825	up	noncoding	long noncoding	Reliable	T347053	G081746	RNA-seq: Iyer et al 2015	1637	chr8	-	85543198	85654856	TAACTGAAGGAAGATGAGGTATATGAACTCATGCAACTTGGACCATGTACTCCCAGCAGG		intronic antisense	NM_001287243	RALYL		+	85095585	85834078	78.6247	35.3483	6.34625	5.15201	87.2284	78.7392	69.9064	30.9358	28.553	46.5562	6.12564	5.8878	7.02532	4.71624	5.30453	5.43525
ASHGV40049556	0.0438563	0.999763	2.28825	up	noncoding	long noncoding	Reliable	T347053	G081746	RNA-seq: Iyer et al 2015	1637	chr8	-	85543198	85654856	TAACTGAAGGAAGATGAGGTATATGAACTCATGCAACTTGGACCATGTACTCCCAGCAGG		intronic antisense	NM_001287244	RALYL		+	85618161	85834078	78.6247	35.3483	6.34625	5.15201	87.2284	78.7392	69.9064	30.9358	28.553	46.5562	6.12564	5.8878	7.02532	4.71624	5.30453	5.43525
ASHGV40049556	0.0438563	0.999763	2.28825	up	noncoding	long noncoding	Reliable	T347053	G081746	RNA-seq: Iyer et al 2015	1637	chr8	-	85543198	85654856	TAACTGAAGGAAGATGAGGTATATGAACTCATGCAACTTGGACCATGTACTCCCAGCAGG		intronic antisense	NM_173848	RALYL	RALY RNA binding protein-like	+	85095585	85834078	78.6247	35.3483	6.34625	5.15201	87.2284	78.7392	69.9064	30.9358	28.553	46.5562	6.12564	5.8878	7.02532	4.71624	5.30453	5.43525
ASHGV40055661	0.0395724	0.999763	1.81137	up	noncoding	long noncoding	Reliable	ENST00000448575	AC009947.3	GENCODE	1157	chrY	-	25683454	25693089	GAGAAGCCAATGAAAAGGTGCTTAAAGAAGTATTTGCAAAACATGGTCCCCTTTTGGAAG		intergenic							20.5786	9.99322	4.26382	3.40674	24.7285	18.6361	18.3711	11.5654	6.78856	11.6257	4.04107	3.93864	4.81175	3.28946	3.53763	3.39312
ASHGV40054291	0.00612754	0.999763	1.71023	up	noncoding	long noncoding	Reliable	T007329	G001563	RNA-seq: Iyer et al 2015	1625	chr1	-	32869941	32877895	GTGTGTGAGTCCCAAAAACAATGCTGGAGGTGCCCAGAAGAATATTATTATTGACTGAAT		intergenic							39.8048	21.8269	5.23934	4.46515	44.3577	47.4616	27.5951	25.428	13.2268	26.8258	5.03303	5.21855	5.46643	4.44389	4.34682	4.60473
ASHGV40032300	0.0490438	0.999763	2.85786	up	noncoding	long noncoding	Reliable	T012505	G002663	RNA-seq: Iyer et al 2015	948	chr1	+	64858682	64863801	TCCTCATACTATGGCTCAGAGAAATGAAAGAAACTGGCATTAGAGAAGATGGGAAGAGTG		intergenic							23.7919	7.09022	4.22335	2.70841	46.3009	13.8116	11.2631	11.2707	5	5	5.10088	3.50884	4.06032	3.25176	2.515	2.35848
ASHGV40018180	0.0442239	0.999763	1.84183	up	noncoding	long noncoding	Reliable	T027640	G006227	RNA-seq: Iyer et al 2015	10886	chr1	-	200479000	200500782	TTTCCATGCACATTTGGGAGCTGGTCTTGATTGAAGCTGCTGATAAAATTCTCATTTTTT		intergenic							13.4195	5.90566	3.44753	2.56639	23.4945	9.81321	6.95078	7.71697	5	5	3.9588	3.03438	3.3494	2.8257	2.515	2.35848
ASHGV40023241	0.0177106	0.999763	3.72868	up	noncoding	long noncoding	Reliable	T160119	G036953	RNA-seq: Iyer et al 2015	2429	chr18	+	24217124	24220784	ATGACCTTGATGAGTCTGTGTGTGAGCAAATGCATAGGCACCATGATGCATCTGCACATA		intronic antisense	NM_001258222	KCTD1		-	24034873	24237365	71.7391	14.9346	5.81108	3.91241	100.728	94.4382	20.0513	22.6246	9.53213	12.6469	6.35142	6.12938	4.95244	4.28053	3.94808	3.50863
ASHGV40023241	0.0177106	0.999763	3.72868	up	noncoding	long noncoding	Reliable	T160119	G036953	RNA-seq: Iyer et al 2015	2429	chr18	+	24217124	24220784	ATGACCTTGATGAGTCTGTGTGTGAGCAAATGCATAGGCACCATGATGCATCTGCACATA		natural antisense	NM_198991	KCTD1	potassium channel tetramerization domain containing 1	-	24034873	24220308	71.7391	14.9346	5.81108	3.91241	100.728	94.4382	20.0513	22.6246	9.53213	12.6469	6.35142	6.12938	4.95244	4.28053	3.94808	3.50863
ASHGV40047496	0.0462614	0.999763	1.80676	up	noncoding	long noncoding	Reliable	T318093	G074490	RNA-seq: Iyer et al 2015	2371	chr7	+	6120077	6129723	TCACCTGACTTTCTGATACTCATCCCTCAAGTGTCTGATGAAATATGGCTTGCTGTGGCT		intergenic							14.448	7.15755	3.63766	2.78425	22.3161	11.2733	9.75475	6.39156	5	10.0811	3.87057	3.20425	3.83815	2.64882	2.515	3.18894
ASHGV40001995	0.0206453	0.999763	2.29871	up	noncoding	long noncoding	Reliable	ENST00000545853	RP11-407A16.3	GENCODE	456	chr12	-	127094579	127174806	TGCGACCCTGGTCTCCATCACTCTCTGCTGCCTGGTAACTGGTATTGGACACCTGGACAT	100996671	intergenic							419.116	203.924	8.75348	7.55265	582.403	429.381	245.565	272.052	182.788	156.932	9.1156	8.13694	9.00789	7.52383	7.72705	7.40707
ASHGV40044294	0.0290102	0.999763	1.5265	up	noncoding	long noncoding	Reliable	ENST00000433486	RP11-518I13.1	GENCODE	400	chr6	-	156818879	156820100	GAAATCTTGAACTTCTACACCCATCCTTGGCTGGCTTTTTCCATGTGAGGCCATATAGAG		intergenic							101.466	69.642	6.65073	6.0405	126.413	114.688	63.2978	99.156	48.0072	61.763	6.71055	6.39002	6.85163	6.2809	5.95543	5.88518
ASHGV40051244	0.0222682	0.999763	2.62595	up	noncoding	long noncoding	Reliable	ENST00000523318	RP11-737F9.1	GENCODE	411	chr8	+	131947654	131961911	TTCATGTATTTGTGTTTTTCACTTGGCTGACTTCGTCTCAAATAAAGCCAAGAAGAATCA		natural antisense	ENST00000377928	ADCY8		-	131792635	132052579	22.6124	8.48385	4.34421	2.95137	34.216	18.2754	15.3458	7.28876	5	13.1628	4.5964	3.9107	4.52554	2.77206	2.515	3.56705
ASHGV40051244	0.0222682	0.999763	2.62595	up	noncoding	long noncoding	Reliable	ENST00000523318	RP11-737F9.1	GENCODE	411	chr8	+	131947654	131961911	TTCATGTATTTGTGTTTTTCACTTGGCTGACTTCGTCTCAAATAAAGCCAAGAAGAATCA		natural antisense	ENST00000522949	ADCY8		-	131916017	132003111	22.6124	8.48385	4.34421	2.95137	34.216	18.2754	15.3458	7.28876	5	13.1628	4.5964	3.9107	4.52554	2.77206	2.515	3.56705
ASHGV40051244	0.0222682	0.999763	2.62595	up	noncoding	long noncoding	Reliable	ENST00000523318	RP11-737F9.1	GENCODE	411	chr8	+	131947654	131961911	TTCATGTATTTGTGTTTTTCACTTGGCTGACTTCGTCTCAAATAAAGCCAAGAAGAATCA		natural antisense	NM_001115	ADCY8	adenylate cyclase 8 (brain)	-	131792546	132052835	22.6124	8.48385	4.34421	2.95137	34.216	18.2754	15.3458	7.28876	5	13.1628	4.5964	3.9107	4.52554	2.77206	2.515	3.56705
ASHGV40021108	0.0279093	0.999763	1.69742	up	noncoding	long noncoding	Gold	ENST00000433167	AC090617.1	GENCODE	404	chr17	+	2116990	2117708	AGCCTGGAGAGTCTGACCAGCAAAGAAACAGCAATCTTCCTACCTACCCCACTCTCAATC		intronic antisense	ENST00000544865	SMG6		-	1963132	2206813	107.159	57.4352	6.60431	5.84097	147.176	128.033	46.2667	60.331	53.6492	58.3253	6.94878	6.5284	6.33576	5.63272	6.09559	5.79459
ASHGV40021108	0.0279093	0.999763	1.69742	up	noncoding	long noncoding	Gold	ENST00000433167	AC090617.1	GENCODE	404	chr17	+	2116990	2117708	AGCCTGGAGAGTCTGACCAGCAAAGAAACAGCAATCTTCCTACCTACCCCACTCTCAATC		intronic antisense	ENST00000570606	SMG6		-	2090018	2169425	107.159	57.4352	6.60431	5.84097	147.176	128.033	46.2667	60.331	53.6492	58.3253	6.94878	6.5284	6.33576	5.63272	6.09559	5.79459
ASHGV40021108	0.0279093	0.999763	1.69742	up	noncoding	long noncoding	Gold	ENST00000433167	AC090617.1	GENCODE	404	chr17	+	2116990	2117708	AGCCTGGAGAGTCTGACCAGCAAAGAAACAGCAATCTTCCTACCTACCCCACTCTCAATC		intronic antisense	ENST00000570659	SMG6		-	2076095	2148206	107.159	57.4352	6.60431	5.84097	147.176	128.033	46.2667	60.331	53.6492	58.3253	6.94878	6.5284	6.33576	5.63272	6.09559	5.79459
ASHGV40021108	0.0279093	0.999763	1.69742	up	noncoding	long noncoding	Gold	ENST00000433167	AC090617.1	GENCODE	404	chr17	+	2116990	2117708	AGCCTGGAGAGTCTGACCAGCAAAGAAACAGCAATCTTCCTACCTACCCCACTCTCAATC		intronic antisense	ENST00000570668	SMG6		-	2090030	2143485	107.159	57.4352	6.60431	5.84097	147.176	128.033	46.2667	60.331	53.6492	58.3253	6.94878	6.5284	6.33576	5.63272	6.09559	5.79459
ASHGV40021108	0.0279093	0.999763	1.69742	up	noncoding	long noncoding	Gold	ENST00000433167	AC090617.1	GENCODE	404	chr17	+	2116990	2117708	AGCCTGGAGAGTCTGACCAGCAAAGAAACAGCAATCTTCCTACCTACCCCACTCTCAATC		intronic antisense	ENST00000571442	SMG6		-	2076090	2140685	107.159	57.4352	6.60431	5.84097	147.176	128.033	46.2667	60.331	53.6492	58.3253	6.94878	6.5284	6.33576	5.63272	6.09559	5.79459
ASHGV40021108	0.0279093	0.999763	1.69742	up	noncoding	long noncoding	Gold	ENST00000433167	AC090617.1	GENCODE	404	chr17	+	2116990	2117708	AGCCTGGAGAGTCTGACCAGCAAAGAAACAGCAATCTTCCTACCTACCCCACTCTCAATC		intronic antisense	ENST00000572205	SMG6		-	2076030	2132758	107.159	57.4352	6.60431	5.84097	147.176	128.033	46.2667	60.331	53.6492	58.3253	6.94878	6.5284	6.33576	5.63272	6.09559	5.79459
ASHGV40021108	0.0279093	0.999763	1.69742	up	noncoding	long noncoding	Gold	ENST00000433167	AC090617.1	GENCODE	404	chr17	+	2116990	2117708	AGCCTGGAGAGTCTGACCAGCAAAGAAACAGCAATCTTCCTACCTACCCCACTCTCAATC		intronic antisense	ENST00000575663	SMG6		-	2076097	2140874	107.159	57.4352	6.60431	5.84097	147.176	128.033	46.2667	60.331	53.6492	58.3253	6.94878	6.5284	6.33576	5.63272	6.09559	5.79459
ASHGV40021108	0.0279093	0.999763	1.69742	up	noncoding	long noncoding	Gold	ENST00000433167	AC090617.1	GENCODE	404	chr17	+	2116990	2117708	AGCCTGGAGAGTCTGACCAGCAAAGAAACAGCAATCTTCCTACCTACCCCACTCTCAATC		intronic antisense	NM_001256827	SMG6		-	1963132	2169493	107.159	57.4352	6.60431	5.84097	147.176	128.033	46.2667	60.331	53.6492	58.3253	6.94878	6.5284	6.33576	5.63272	6.09559	5.79459
ASHGV40021108	0.0279093	0.999763	1.69742	up	noncoding	long noncoding	Gold	ENST00000433167	AC090617.1	GENCODE	404	chr17	+	2116990	2117708	AGCCTGGAGAGTCTGACCAGCAAAGAAACAGCAATCTTCCTACCTACCCCACTCTCAATC		intronic antisense	NM_001256828	SMG6		-	1963132	2140141	107.159	57.4352	6.60431	5.84097	147.176	128.033	46.2667	60.331	53.6492	58.3253	6.94878	6.5284	6.33576	5.63272	6.09559	5.79459
ASHGV40021108	0.0279093	0.999763	1.69742	up	noncoding	long noncoding	Gold	ENST00000433167	AC090617.1	GENCODE	404	chr17	+	2116990	2117708	AGCCTGGAGAGTCTGACCAGCAAAGAAACAGCAATCTTCCTACCTACCCCACTCTCAATC		intronic antisense	NM_017575	SMG6	SMG6 nonsense mediated mRNA decay factor	-	1963132	2207069	107.159	57.4352	6.60431	5.84097	147.176	128.033	46.2667	60.331	53.6492	58.3253	6.94878	6.5284	6.33576	5.63272	6.09559	5.79459
ASHGV40021108	0.0279093	0.999763	1.69742	up	noncoding	long noncoding	Gold	ENST00000433167	AC090617.1	GENCODE	404	chr17	+	2116990	2117708	AGCCTGGAGAGTCTGACCAGCAAAGAAACAGCAATCTTCCTACCTACCCCACTCTCAATC		natural antisense	ENST00000572369	SMG6		-	2075961	2117643	107.159	57.4352	6.60431	5.84097	147.176	128.033	46.2667	60.331	53.6492	58.3253	6.94878	6.5284	6.33576	5.63272	6.09559	5.79459
ASHGV40046347	0.0452436	0.999763	1.85279	up	noncoding	long noncoding	Reliable	uc003tdl.1	AX721280	UCSC_knowngene	619	chr7	-	33075807	33076426	AATATAGGCTATGTTAAATCATAGCAAAGCCTTTTGCCTCATTGCACTCCCGAAAGCAAG		intron sense-overlapping	ENST00000409467	NT5C3A		-	33054341	33080521	76.1455	40.2894	6.23702	5.34731	107.198	69.0688	52.1701	38.6634	35.8093	46.3956	6.45387	5.71883	6.53836	5.02502	5.58742	5.42949
ASHGV40046347	0.0452436	0.999763	1.85279	up	noncoding	long noncoding	Reliable	uc003tdl.1	AX721280	UCSC_knowngene	619	chr7	-	33075807	33076426	AATATAGGCTATGTTAAATCATAGCAAAGCCTTTTGCCTCATTGCACTCCCGAAAGCAAG		intron sense-overlapping	ENST00000449201	NT5C3A		-	33063692	33080521	76.1455	40.2894	6.23702	5.34731	107.198	69.0688	52.1701	38.6634	35.8093	46.3956	6.45387	5.71883	6.53836	5.02502	5.58742	5.42949
ASHGV40046347	0.0452436	0.999763	1.85279	up	noncoding	long noncoding	Reliable	uc003tdl.1	AX721280	UCSC_knowngene	619	chr7	-	33075807	33076426	AATATAGGCTATGTTAAATCATAGCAAAGCCTTTTGCCTCATTGCACTCCCGAAAGCAAG		intron sense-overlapping	NM_001002009	NT5C3A		-	33053724	33102409	76.1455	40.2894	6.23702	5.34731	107.198	69.0688	52.1701	38.6634	35.8093	46.3956	6.45387	5.71883	6.53836	5.02502	5.58742	5.42949
ASHGV40046347	0.0452436	0.999763	1.85279	up	noncoding	long noncoding	Reliable	uc003tdl.1	AX721280	UCSC_knowngene	619	chr7	-	33075807	33076426	AATATAGGCTATGTTAAATCATAGCAAAGCCTTTTGCCTCATTGCACTCCCGAAAGCAAG		intron sense-overlapping	NM_001002010	NT5C3A	5'-nucleotidase, cytosolic IIIA	-	33053724	33102409	76.1455	40.2894	6.23702	5.34731	107.198	69.0688	52.1701	38.6634	35.8093	46.3956	6.45387	5.71883	6.53836	5.02502	5.58742	5.42949
ASHGV40046347	0.0452436	0.999763	1.85279	up	noncoding	long noncoding	Reliable	uc003tdl.1	AX721280	UCSC_knowngene	619	chr7	-	33075807	33076426	AATATAGGCTATGTTAAATCATAGCAAAGCCTTTTGCCTCATTGCACTCCCGAAAGCAAG		intron sense-overlapping	NM_001166118	NT5C3A		-	33053724	33080777	76.1455	40.2894	6.23702	5.34731	107.198	69.0688	52.1701	38.6634	35.8093	46.3956	6.45387	5.71883	6.53836	5.02502	5.58742	5.42949
ASHGV40046347	0.0452436	0.999763	1.85279	up	noncoding	long noncoding	Reliable	uc003tdl.1	AX721280	UCSC_knowngene	619	chr7	-	33075807	33076426	AATATAGGCTATGTTAAATCATAGCAAAGCCTTTTGCCTCATTGCACTCCCGAAAGCAAG		intron sense-overlapping	NM_016489	NT5C3A		-	33053724	33080777	76.1455	40.2894	6.23702	5.34731	107.198	69.0688	52.1701	38.6634	35.8093	46.3956	6.45387	5.71883	6.53836	5.02502	5.58742	5.42949
ASHGV40046347	0.0452436	0.999763	1.85279	up	noncoding	long noncoding	Reliable	uc003tdl.1	AX721280	UCSC_knowngene	619	chr7	-	33075807	33076426	AATATAGGCTATGTTAAATCATAGCAAAGCCTTTTGCCTCATTGCACTCCCGAAAGCAAG		intronic antisense	ENST00000404479	AVL9		+	32535321	33078516	76.1455	40.2894	6.23702	5.34731	107.198	69.0688	52.1701	38.6634	35.8093	46.3956	6.45387	5.71883	6.53836	5.02502	5.58742	5.42949
ASHGV40026214	0.0374555	0.999763	2.41665	up	noncoding	long noncoding	Reliable	T183123	G042037	RNA-seq: Iyer et al 2015	1358	chr2	-	1414691	1425074	TATCACATAATGGGAGAATGAAAGAGAGGCAACTAAAGATCTGGCTGAAGCCCCCAGTCT		intronic antisense	ENST00000337415	TPO		+	1417232	1546498	18.0648	7.21997	4.06616	2.79315	19.8755	16.0021	18.3167	10.4759	5	6.184	3.66989	3.72199	4.80661	3.15002	2.515	2.71445
ASHGV40026214	0.0374555	0.999763	2.41665	up	noncoding	long noncoding	Reliable	T183123	G042037	RNA-seq: Iyer et al 2015	1358	chr2	-	1414691	1425074	TATCACATAATGGGAGAATGAAAGAGAGGCAACTAAAGATCTGGCTGAAGCCCCCAGTCT		intronic antisense	ENST00000346956	TPO		+	1417232	1546498	18.0648	7.21997	4.06616	2.79315	19.8755	16.0021	18.3167	10.4759	5	6.184	3.66989	3.72199	4.80661	3.15002	2.515	2.71445
ASHGV40026214	0.0374555	0.999763	2.41665	up	noncoding	long noncoding	Reliable	T183123	G042037	RNA-seq: Iyer et al 2015	1358	chr2	-	1414691	1425074	TATCACATAATGGGAGAATGAAAGAGAGGCAACTAAAGATCTGGCTGAAGCCCCCAGTCT		intronic antisense	ENST00000349624	TPO		+	1417232	1546498	18.0648	7.21997	4.06616	2.79315	19.8755	16.0021	18.3167	10.4759	5	6.184	3.66989	3.72199	4.80661	3.15002	2.515	2.71445
ASHGV40026214	0.0374555	0.999763	2.41665	up	noncoding	long noncoding	Reliable	T183123	G042037	RNA-seq: Iyer et al 2015	1358	chr2	-	1414691	1425074	TATCACATAATGGGAGAATGAAAGAGAGGCAACTAAAGATCTGGCTGAAGCCCCCAGTCT		intronic antisense	ENST00000382269	TPO		+	1417232	1443174	18.0648	7.21997	4.06616	2.79315	19.8755	16.0021	18.3167	10.4759	5	6.184	3.66989	3.72199	4.80661	3.15002	2.515	2.71445
ASHGV40026214	0.0374555	0.999763	2.41665	up	noncoding	long noncoding	Reliable	T183123	G042037	RNA-seq: Iyer et al 2015	1358	chr2	-	1414691	1425074	TATCACATAATGGGAGAATGAAAGAGAGGCAACTAAAGATCTGGCTGAAGCCCCCAGTCT		intronic antisense	ENST00000423320	TPO		+	1418153	1457498	18.0648	7.21997	4.06616	2.79315	19.8755	16.0021	18.3167	10.4759	5	6.184	3.66989	3.72199	4.80661	3.15002	2.515	2.71445
ASHGV40026214	0.0374555	0.999763	2.41665	up	noncoding	long noncoding	Reliable	T183123	G042037	RNA-seq: Iyer et al 2015	1358	chr2	-	1414691	1425074	TATCACATAATGGGAGAATGAAAGAGAGGCAACTAAAGATCTGGCTGAAGCCCCCAGTCT		intronic antisense	ENST00000539820	TPO		+	1417232	1443171	18.0648	7.21997	4.06616	2.79315	19.8755	16.0021	18.3167	10.4759	5	6.184	3.66989	3.72199	4.80661	3.15002	2.515	2.71445
ASHGV40026214	0.0374555	0.999763	2.41665	up	noncoding	long noncoding	Reliable	T183123	G042037	RNA-seq: Iyer et al 2015	1358	chr2	-	1414691	1425074	TATCACATAATGGGAGAATGAAAGAGAGGCAACTAAAGATCTGGCTGAAGCCCCCAGTCT		intronic antisense	NM_000547	TPO	thyroid peroxidase	+	1417232	1546499	18.0648	7.21997	4.06616	2.79315	19.8755	16.0021	18.3167	10.4759	5	6.184	3.66989	3.72199	4.80661	3.15002	2.515	2.71445
ASHGV40026214	0.0374555	0.999763	2.41665	up	noncoding	long noncoding	Reliable	T183123	G042037	RNA-seq: Iyer et al 2015	1358	chr2	-	1414691	1425074	TATCACATAATGGGAGAATGAAAGAGAGGCAACTAAAGATCTGGCTGAAGCCCCCAGTCT		intronic antisense	NM_001206744	TPO		+	1417232	1546499	18.0648	7.21997	4.06616	2.79315	19.8755	16.0021	18.3167	10.4759	5	6.184	3.66989	3.72199	4.80661	3.15002	2.515	2.71445
ASHGV40026214	0.0374555	0.999763	2.41665	up	noncoding	long noncoding	Reliable	T183123	G042037	RNA-seq: Iyer et al 2015	1358	chr2	-	1414691	1425074	TATCACATAATGGGAGAATGAAAGAGAGGCAACTAAAGATCTGGCTGAAGCCCCCAGTCT		intronic antisense	NM_001206745	TPO		+	1417232	1546499	18.0648	7.21997	4.06616	2.79315	19.8755	16.0021	18.3167	10.4759	5	6.184	3.66989	3.72199	4.80661	3.15002	2.515	2.71445
ASHGV40026214	0.0374555	0.999763	2.41665	up	noncoding	long noncoding	Reliable	T183123	G042037	RNA-seq: Iyer et al 2015	1358	chr2	-	1414691	1425074	TATCACATAATGGGAGAATGAAAGAGAGGCAACTAAAGATCTGGCTGAAGCCCCCAGTCT		intronic antisense	NM_175719	TPO		+	1417232	1546499	18.0648	7.21997	4.06616	2.79315	19.8755	16.0021	18.3167	10.4759	5	6.184	3.66989	3.72199	4.80661	3.15002	2.515	2.71445
ASHGV40026214	0.0374555	0.999763	2.41665	up	noncoding	long noncoding	Reliable	T183123	G042037	RNA-seq: Iyer et al 2015	1358	chr2	-	1414691	1425074	TATCACATAATGGGAGAATGAAAGAGAGGCAACTAAAGATCTGGCTGAAGCCCCCAGTCT		intronic antisense	NM_175721	TPO		+	1418179	1546499	18.0648	7.21997	4.06616	2.79315	19.8755	16.0021	18.3167	10.4759	5	6.184	3.66989	3.72199	4.80661	3.15002	2.515	2.71445
ASHGV40026214	0.0374555	0.999763	2.41665	up	noncoding	long noncoding	Reliable	T183123	G042037	RNA-seq: Iyer et al 2015	1358	chr2	-	1414691	1425074	TATCACATAATGGGAGAATGAAAGAGAGGCAACTAAAGATCTGGCTGAAGCCCCCAGTCT		intronic antisense	NM_175722	TPO		+	1418179	1546499	18.0648	7.21997	4.06616	2.79315	19.8755	16.0021	18.3167	10.4759	5	6.184	3.66989	3.72199	4.80661	3.15002	2.515	2.71445
ASHGV40025255	0.0121358	0.999763	2.09875	up	noncoding	long noncoding	Reliable	uc010dzk.1	BC141944	UCSC_knowngene	357	chr19	+	14282480	14282837	ATGTAAGGGGGAACCTATTTAACAAAAAGGTGTGTCTCATCTGCTGTCTGTCCCCACTGT		intronic antisense	NM_001008701	ADGRL1	adhesion G protein-coupled receptor L1	-	14258548	14316997	227.726	115.29	7.84627	6.77674	310.265	241.379	131.533	149.584	88.3781	107.909	8.13615	7.35844	8.04423	6.79535	6.7498	6.78508
ASHGV40025255	0.0121358	0.999763	2.09875	up	noncoding	long noncoding	Reliable	uc010dzk.1	BC141944	UCSC_knowngene	357	chr19	+	14282480	14282837	ATGTAAGGGGGAACCTATTTAACAAAAAGGTGTGTCTCATCTGCTGTCTGTCCCCACTGT		intronic antisense	NM_014921	ADGRL1		-	14258548	14316997	227.726	115.29	7.84627	6.77674	310.265	241.379	131.533	149.584	88.3781	107.909	8.13615	7.35844	8.04423	6.79535	6.7498	6.78508
ASHGV40003026	0.018057	0.999763	1.51165	up	noncoding	long noncoding	Gold	NR_109756	DNAJB5-AS1	RefSeq	763	chr9	-	34985408	34989376	GGGCCAAAAGGAATGCCACGTTGACCCATCACCTTGGCTGCAGATGGCCTCCCTCCTGTG	101926900	bidirectional	ENST00000541010	DNAJB5		+	34990218	34998425	124.81	83.4379	6.95623	6.36011	154.666	144.25	75.5152	94.7285	67.9589	87.6262	7.02679	6.69085	7.15105	6.22339	6.40322	6.45371
ASHGV40003026	0.018057	0.999763	1.51165	up	noncoding	long noncoding	Gold	NR_109756	DNAJB5-AS1	RefSeq	763	chr9	-	34985408	34989376	GGGCCAAAAGGAATGCCACGTTGACCCATCACCTTGGCTGCAGATGGCCTCCCTCCTGTG	101926900	bidirectional	ENST00000545841	DNAJB5		+	34990262	34998897	124.81	83.4379	6.95623	6.36011	154.666	144.25	75.5152	94.7285	67.9589	87.6262	7.02679	6.69085	7.15105	6.22339	6.40322	6.45371
ASHGV40003026	0.018057	0.999763	1.51165	up	noncoding	long noncoding	Gold	NR_109756	DNAJB5-AS1	RefSeq	763	chr9	-	34985408	34989376	GGGCCAAAAGGAATGCCACGTTGACCCATCACCTTGGCTGCAGATGGCCTCCCTCCTGTG	101926900	bidirectional	NM_001135004	DNAJB5		+	34989637	34998430	124.81	83.4379	6.95623	6.36011	154.666	144.25	75.5152	94.7285	67.9589	87.6262	7.02679	6.69085	7.15105	6.22339	6.40322	6.45371
ASHGV40003026	0.018057	0.999763	1.51165	up	noncoding	long noncoding	Gold	NR_109756	DNAJB5-AS1	RefSeq	763	chr9	-	34985408	34989376	GGGCCAAAAGGAATGCCACGTTGACCCATCACCTTGGCTGCAGATGGCCTCCCTCCTGTG	101926900	bidirectional	NM_001135005	DNAJB5		+	34990266	34998430	124.81	83.4379	6.95623	6.36011	154.666	144.25	75.5152	94.7285	67.9589	87.6262	7.02679	6.69085	7.15105	6.22339	6.40322	6.45371
ASHGV40003026	0.018057	0.999763	1.51165	up	noncoding	long noncoding	Gold	NR_109756	DNAJB5-AS1	RefSeq	763	chr9	-	34985408	34989376	GGGCCAAAAGGAATGCCACGTTGACCCATCACCTTGGCTGCAGATGGCCTCCCTCCTGTG	101926900	bidirectional	NM_012266	DNAJB5	DnaJ heat shock protein family (Hsp40) member B5	+	34989637	34998430	124.81	83.4379	6.95623	6.36011	154.666	144.25	75.5152	94.7285	67.9589	87.6262	7.02679	6.69085	7.15105	6.22339	6.40322	6.45371
ASHGV40058154	0.0284737	0.999763	1.68712	up	noncoding	long noncoding	Reliable	T081547	G018844	RNA-seq: Iyer et al 2015	20047	chr12	+	66531743	66551866	TCCAGAAACCTTTATGCATCAGTGAGTGTGTGTCATAGATGATGAATCCACAGAAAAGAA		natural antisense	ENST00000398033	TMBIM4		-	66531613	66563778	251.337	165.847	7.91539	7.16082	288.294	346.251	119.465	265.282	126.863	105.396	8.01508	7.83752	7.89356	7.49512	7.23825	6.74909
ASHGV40058154	0.0284737	0.999763	1.68712	up	noncoding	long noncoding	Reliable	T081547	G018844	RNA-seq: Iyer et al 2015	20047	chr12	+	66531743	66551866	TCCAGAAACCTTTATGCATCAGTGAGTGTGTGTCATAGATGATGAATCCACAGAAAAGAA		natural antisense	ENST00000544599	TMBIM4		-	66530716	66563291	251.337	165.847	7.91539	7.16082	288.294	346.251	119.465	265.282	126.863	105.396	8.01508	7.83752	7.89356	7.49512	7.23825	6.74909
ASHGV40058154	0.0284737	0.999763	1.68712	up	noncoding	long noncoding	Reliable	T081547	G018844	RNA-seq: Iyer et al 2015	20047	chr12	+	66531743	66551866	TCCAGAAACCTTTATGCATCAGTGAGTGTGTGTCATAGATGATGAATCCACAGAAAAGAA		natural antisense	ENST00000556010	TMBIM4		-	66517708	66563765	251.337	165.847	7.91539	7.16082	288.294	346.251	119.465	265.282	126.863	105.396	8.01508	7.83752	7.89356	7.49512	7.23825	6.74909
ASHGV40058154	0.0284737	0.999763	1.68712	up	noncoding	long noncoding	Reliable	T081547	G018844	RNA-seq: Iyer et al 2015	20047	chr12	+	66531743	66551866	TCCAGAAACCTTTATGCATCAGTGAGTGTGTGTCATAGATGATGAATCCACAGAAAAGAA		natural antisense	NM_001282606	TMBIM4		-	66530715	66563852	251.337	165.847	7.91539	7.16082	288.294	346.251	119.465	265.282	126.863	105.396	8.01508	7.83752	7.89356	7.49512	7.23825	6.74909
ASHGV40058154	0.0284737	0.999763	1.68712	up	noncoding	long noncoding	Reliable	T081547	G018844	RNA-seq: Iyer et al 2015	20047	chr12	+	66531743	66551866	TCCAGAAACCTTTATGCATCAGTGAGTGTGTGTCATAGATGATGAATCCACAGAAAAGAA		natural antisense	NM_001282609	TMBIM4		-	66530715	66563852	251.337	165.847	7.91539	7.16082	288.294	346.251	119.465	265.282	126.863	105.396	8.01508	7.83752	7.89356	7.49512	7.23825	6.74909
ASHGV40058154	0.0284737	0.999763	1.68712	up	noncoding	long noncoding	Reliable	T081547	G018844	RNA-seq: Iyer et al 2015	20047	chr12	+	66531743	66551866	TCCAGAAACCTTTATGCATCAGTGAGTGTGTGTCATAGATGATGAATCCACAGAAAAGAA		natural antisense	NM_001282610	TMBIM4		-	66530715	66563852	251.337	165.847	7.91539	7.16082	288.294	346.251	119.465	265.282	126.863	105.396	8.01508	7.83752	7.89356	7.49512	7.23825	6.74909
ASHGV40058154	0.0284737	0.999763	1.68712	up	noncoding	long noncoding	Reliable	T081547	G018844	RNA-seq: Iyer et al 2015	20047	chr12	+	66531743	66551866	TCCAGAAACCTTTATGCATCAGTGAGTGTGTGTCATAGATGATGAATCCACAGAAAAGAA		natural antisense	NM_016056	TMBIM4	transmembrane BAX inhibitor motif containing 4	-	66530715	66563852	251.337	165.847	7.91539	7.16082	288.294	346.251	119.465	265.282	126.863	105.396	8.01508	7.83752	7.89356	7.49512	7.23825	6.74909
ASHGV40023494	0.00431948	0.999763	2.01401	up	noncoding	long noncoding	Reliable	T163399	G037858	RNA-seq: Iyer et al 2015	1241	chr18	+	61675138	61687786	ACTGTGAGAAGACCTTCTGATTTCCATCCCAACTAATCATTAGAGATTCTATTGCAAACT		intergenic							14.0593	6.21187	3.61145	2.60138	18.6474	14.8901	8.64029	8.63562	5	5	3.55656	3.61832	3.65946	2.93066	2.515	2.35848
ASHGV40031104	0.040271	0.999763	2.3752	up	noncoding	long noncoding	Reliable	TCONS_00028716	XLOC_013825	RNA-seq: Cabili et al 2011	2393	chr20	-	58656496	58662619	AAGAAAAGTCACACATCAAGTAGGGAACAGAACGGAGCTGAAACAACACAACCTCTGACC		intergenic							20.4038	6.9273	4.00835	2.7603	38.4014	13.7499	9.05992	7.71521	5	8.0667	4.7922	3.50312	3.72972	2.82541	2.515	2.9405
ASHGV40033079	0.0454135	0.999763	2.98432	up	noncoding	long noncoding	Gold	ENST00000450365	LL22NC03-13G6.2	GENCODE	519	chr22	-	34604129	34605251	CAAAAGCATAACTGTGCATTCAATATTCATAGAAAGGGTCTGTGTGTGGTAGGAAAGAGA	105373009	intergenic							283.146	79.7637	7.75688	6.17947	283.15	499.173	67.1162	108.196	83.3905	47.7051	7.98347	8.33204	6.95512	6.38896	6.6748	5.47466
ASHGV40010159	0.00991257	0.999763	2.84168	up	noncoding	long noncoding	Gold	ENST00000423410	RP4-586O15.1	GENCODE	382	chr1	-	95776483	95783819	AATTAGTGGACATGAAAACTGGACAGTCTCCAAAGTCATCAGAGATGACCACGCTTGCCA	100996630	intergenic							19.2538	6.08885	4.16185	2.65511	23.0118	16.6476	18.1022	6.32011	5	6.94645	3.92321	3.7766	4.78575	2.63775	2.515	2.81258
ASHGV40033191	0.0255985	0.999763	1.65113	up	noncoding	long noncoding	Reliable	T234184	G053865	RNA-seq: Iyer et al 2015	2921	chr22	-	41147098	41154729	TAAACGCCTCTTATTTCCTAGGTTCTCAGCTCTGTTCTGGATGAATCACTGTCAGGTATA		intergenic							42.8586	23.4668	5.27245	4.549	63.698	42.9567	21.921	32.0251	14.2659	24.1093	5.63034	5.09077	5.09625	4.76307	4.43831	4.44562
ASHGV40014332	0.0493094	0.999763	1.69378	up	noncoding	pseudogene	Gold	NR_003062	SPRR2C	RefSeq	678	chr1	-	153112593	153113969	TTCTACTATCTGTGCAATTGTCACTTTTCTTTCACTCCCTGAATAAAGTAGCTATGCCTA	6702	exon sense-overlapping	ENST00000368752	SPRR2B		-	153043035	153113927	69230.8	33931.2	15.7539	14.9936	81721.1	93993.7	31977.6	58777.5	29086.5	13929.6	15.8468	15.6628	15.752	15.4127	15.0713	14.4968
ASHGV40030091	0.0277144	0.999763	1.81673	up	noncoding	long noncoding	Gold	NR_110607	LOC102724849	RefSeq	825	chr2	+	216318429	216328591	GGCCTTTGTGACCTGTTGAAAGAATATACATGGATTTACTTCAGGAGAAAAATAAAGTGT	102724849	intergenic							13.32	5.91471	3.49172	2.63038	21.8585	9.7383	8.36326	5.97943	5	6.76471	3.8347	3.02678	3.61367	2.58717	2.515	2.78897
ASHGV40037653	0.0230555	0.999763	5.06637	up	noncoding	long noncoding	Reliable	T020002	G004435	RNA-seq: Iyer et al 2015	18878	chr1	+	148839281	148870074	CTTTCAGTATTTTTATGTGCATGCATCTGTACTTGGTAATATTGCTGAATGCATGTTTGC		intergenic							60.3262	12.3675	5.71766	3.37671	111.83	35.9038	33.245	17.8307	5	14.2719	6.52627	4.84837	5.77835	3.93145	2.515	3.68368
ASHGV40041036	0.0353582	0.999763	1.59281	up	noncoding	long noncoding	Reliable	ENST00000509568	AC091962.3	GENCODE	537	chr5	-	153266987	153278547	AATAAGCTGTCTGTTCTGATCCGTCTTGCTTCCCTGCTTTTAGCAGGGTGCCATATGAAA		intergenic							27.9533	16.0532	4.65187	3.9803	32.3086	35.0689	16.4824	23.3717	7.4301	17.3577	4.50339	4.81558	4.63664	4.32394	3.64895	3.968
ASHGV40025137	0.00984917	0.999763	2.81712	up	noncoding	long noncoding	Reliable	ENST00000595277	CTD-2529P6.4	GENCODE	477	chr19	+	8943740	8944217	TATGTGTGTGTATGTGTGTATGCCGTAGTCATATTCATGGAATAAATGCTATTACCTCCC		intron sense-overlapping	ENST00000595891	MBD3L1		+	8943073	8953995	4026.16	1396.94	11.8025	10.3083	2445.83	7291.73	2340.91	1972.77	1083.23	1134.81	11.3055	11.9796	12.1224	10.0118	10.2178	10.6952
ASHGV40041049	0.0288668	0.999763	2.17948	up	noncoding	long noncoding	Reliable	T291989	G068265	RNA-seq: Iyer et al 2015	1909	chr5	-	156259795	156263504	AGGAGGCAAAAGAGCAAAGTCTGTGCCAGACCTCCCTTTTTAAAATTGTGGTTAATAGGA		intergenic							41.4785	16.1511	5.16084	4.03685	67.3937	38.6423	18.3995	15.5948	10.0337	22.8248	5.72323	4.94462	4.81466	3.73905	4.00679	4.36472
ASHGV40052153	0.0464098	0.999763	1.87196	up	noncoding	long noncoding	Reliable	T364426	G086136	RNA-seq: Iyer et al 2015	443	chr9	-	110555722	110562105	CACATCTGGAGATTTTGTCCAAATCCATCCCAAAGCTTCACCACTAATAAAGGCAAAATA		intergenic							16.708	9.01821	3.92157	3.01702	21.8405	15.1429	13.1405	10.941	5	11.1136	3.83339	3.64327	4.28806	3.20913	2.515	3.32694
ASHGV40019288	0.0420323	0.999763	1.63096	up	noncoding	long noncoding	Reliable	T029624	G006600	RNA-seq: Iyer et al 2015	4848	chr1	-	209613890	209618862	CCATAGCATATCTTCTTTCTACCTACACCTTCAAAATCCATTTGGACCCATAAATAACTT		intergenic							13.8757	7.85051	3.57718	2.87145	15.9667	17.2986	8.36178	9.86214	5	8.68939	3.28587	3.83221	3.61346	3.0807	2.515	3.01866
ASHGV40057795	0.00395297	0.999763	2.32158	up	noncoding	long noncoding	Reliable	T006191	G001276	RNA-seq: Iyer et al 2015	4848	chr1	-	26820998	26827413	TAATTGATTCCTCCCCTCTGTTGTCTCTTTCTTTCTCAGGCTAGAGTGCCATGGGTCTAT		intergenic							392.242	187.501	8.5906	7.37549	500.236	489.658	186.832	291.153	127.532	143.817	8.87965	8.30384	8.5883	7.60988	7.24576	7.27082
ASHGV40029815	0.026042	0.999763	1.57411	up	noncoding	long noncoding	Reliable	T203613	G047065	RNA-seq: Iyer et al 2015	1155	chr2	+	178144492	178145647	ACTGACAATTTTGCCTGGCTGGGATTCTTGTGTTATTCCTTCCTTGCCTCCTGATTTCCT		intronic antisense	ENST00000464747	NFE2L2		-	178095035	178257425	122.008	79.6186	6.90745	6.25291	164.751	130.928	70.3451	104.851	54.734	79.2704	7.12915	6.55841	7.03477	6.35142	6.11955	6.28776
ASHGV40029815	0.026042	0.999763	1.57411	up	noncoding	long noncoding	Reliable	T203613	G047065	RNA-seq: Iyer et al 2015	1155	chr2	+	178144492	178145647	ACTGACAATTTTGCCTGGCTGGGATTCTTGTGTTATTCCTTCCTTGCCTCCTGATTTCCT		intronic antisense	ENST00000586532	NFE2L2		-	178096532	178176005	122.008	79.6186	6.90745	6.25291	164.751	130.928	70.3451	104.851	54.734	79.2704	7.12915	6.55841	7.03477	6.35142	6.11955	6.28776
ASHGV40029815	0.026042	0.999763	1.57411	up	noncoding	long noncoding	Reliable	T203613	G047065	RNA-seq: Iyer et al 2015	1155	chr2	+	178144492	178145647	ACTGACAATTTTGCCTGGCTGGGATTCTTGTGTTATTCCTTCCTTGCCTCCTGATTTCCT		intronic antisense	ENST00000588123	NFE2L2		-	178097226	178152505	122.008	79.6186	6.90745	6.25291	164.751	130.928	70.3451	104.851	54.734	79.2704	7.12915	6.55841	7.03477	6.35142	6.11955	6.28776
ASHGV40023580	0.0391682	0.999763	2.14029	up	noncoding	long noncoding	Reliable	ENST00000600589	AC034110.1	GENCODE	1453	chr18	+	74402045	74403498	TTTTTAAAAATTTCAACCGCCTGTACACAGACTGTAACACCAGCAGTCGTGAGGAAGTGC		intergenic							15.9898	6.19139	3.69674	2.59893	15.7493	24.4799	7.74011	8.57418	5	5	3.25868	4.32502	3.50652	2.92333	2.515	2.35848
ASHGV40054715	0.0113426	0.999763	1.78052	up	noncoding	long noncoding	Reliable	T043269	G010005	RNA-seq: Iyer et al 2015	2079	chr10	-	71337732	71340369	ATGTGTCCCTGTGAAGAGTACACAACGATCTGCTCAACATATGTCGCCACAAATCACAGT		intergenic							47.8576	24.6216	5.46226	4.62996	69.7104	47.5922	26.2701	28.8447	14.7749	30.245	5.77735	5.22204	5.38739	4.6272	4.47589	4.78679
ASHGV40032850	0.0423351	0.999763	2.34416	up	noncoding	long noncoding	Reliable	ENST00000418078	RP11-262K1.1	GENCODE	593	chr1	+	73230713	73245974	CCATGAACTCATTTTATGTGAAACTATGGAAAGTAGGACAATCTCTCCTACAAGAAATAT	339468	intergenic							17.8468	7.40754	4.03922	2.81015	20.5307	17.3832	15.6265	5.00951	5	12.2131	3.72173	3.8404	4.55552	2.4527	2.515	3.46276
ASHGV40055607	0.0171856	0.999763	2.45362	up	noncoding	long noncoding	Reliable	T383097	G090757	RNA-seq: Iyer et al 2015	2265	chrY	-	8622923	8626162	TGCTATTTTGTGTTTGTGTGTGTGTGCTGGTAAGTGGAGTCTGCTTAAATAAATATGGCT		intergenic							11397.1	4386.66	13.2608	11.9658	6662.05	19894.3	7635.11	6394.62	3896.96	2868.42	12.7018	13.3401	13.7404	11.7046	12.0636	12.1294
ASHGV40047588	0.0220889	0.999763	1.54575	up	noncoding	long noncoding	Reliable	T319690	G074864	RNA-seq: Iyer et al 2015	1876	chr7	+	21181356	21186683	GGGAGTGTGAGTGCGCTTCCTTCCTTTTTCTATAGCCTGTAATAGTAATAACTCCAGGGA		intergenic							50.0116	28.7359	5.47642	4.84811	63.677	62.867	23.4907	37.975	20.675	27.5576	5.62959	5.5968	5.20286	4.99957	4.89925	4.64549
ASHGV40003481	0.0435511	0.999763	1.90904	up	noncoding	pseudogene	Gold	NR_024346	MOXD2P	RefSeq	1503	chr7	-	141940555	141946886	CATTTACAAGTTTGAGCCTAAGTTGGTCTACCACAATGAGACAACGGTGCATCACATCCT	100289017	intergenic							12.5765	5.11489	3.38959	2.45674	22.2343	7.69027	7.80493	5.34466	5	5	3.86289	2.78916	3.51671	2.49675	2.515	2.35848
ASHGV40060579	0.0189644	0.999763	2.858	up	noncoding	long noncoding	Reliable	uc.432+	uc.432	UCR	211	chr18	+	35564931	35565142	CCTCCCTCTTATTAGAAACTGTGCATGAATTTGCATAGAATAAACTGAGCTCATAAATCA		intergenic							108.333	39.9919	6.82417	5.30917	130.469	103.967	90.5645	38.9828	26.1668	54.8262	6.75853	6.26182	7.45216	5.03706	5.19675	5.69368
ASHGV40017591	0.0167863	0.999763	2.31902	up	noncoding	long noncoding	Reliable	T126938	G029625	RNA-seq: Iyer et al 2015	2108	chr16	-	8564936	8567732	GGTGTGGTGTTTGTGTGTGCATAAAAAGTATGTGTTATTGTTGTTTTATAAAGGGAGTGC		intergenic							3480.44	1523.68	11.6809	10.4674	3146.36	5471.24	1823.73	1983.87	1175.37	1411.8	11.6699	11.5922	11.7806	10.0215	10.337	11.0435
ASHGV40036222	0.0343588	0.999763	1.85081	up	noncoding	long noncoding	Reliable	T246308	G056620	RNA-seq: Iyer et al 2015	2091	chr3	+	90202173	90211275	GACTTCTTCCTTCTTCCTGACATAGAGTAAGTAAAAGTGACATAAACATGAGACTGAATT		intergenic							66.3857	36.7194	6.03959	5.15144	89.9845	61.9312	47.2414	52.611	22.6168	34.9303	6.17421	5.57576	6.3688	5.4502	5.00656	4.99755
ASHGV40025468	0.00469835	0.999763	2.2091	up	noncoding	long noncoding	Reliable	ENST00000587520	CTC-525D6.5	GENCODE	250	chr19	+	29938944	29939287	GGGTTTACCCACATATGACCCTTATGTAAATTTGCTTGTCCCAAGAACCCTTAACTCATA		intergenic							20.3278	7.52209	4.20828	3.06482	28.1563	18.1896	14.6375	7.83066	5.29422	9.44141	4.26893	3.9033	4.45261	2.83962	3.24624	3.1086
ASHGV40047065	0.0210967	0.999763	2.52517	up	noncoding	long noncoding	Reliable	T031807	G007167	RNA-seq: Iyer et al 2015	562	chr1	+	226313468	226314697	AATTTGGAATCCAGTAGGGTGATGTAAGTGAAGGTGCTTTGAAACCTCCCAAAGCTCTCG		intergenic							23.814	9.93725	4.45418	3.1178	32.3754	22.3396	16.7269	14.9424	5	9.86932	4.50634	4.1966	4.65961	3.67654	2.515	3.16186
ASHGV40004980	0.00717074	0.999763	1.98097	up	noncoding	long noncoding	Reliable	T049339	G011549	RNA-seq: Iyer et al 2015	340	chr10	-	120042797	120044277	CACCCACTGCATATGGTCAAGCATTTGGGAATCAGGGATTCCTTTAAGAATCTGAAAAAA		intergenic							11.9439	5	3.39302	2.40681	13.7726	13.2824	8.77665	5	5	5	3.04378	3.45109	3.68419	2.34696	2.515	2.35848
ASHGV40048775	0.0246626	0.999763	1.77999	up	noncoding	long noncoding	Gold	ENST00000448698	AC078942.1	GENCODE	589	chr7	+	158330186	158332571	TCAGAACAGGGAAAAGGTGCTCTGAAGCTGCGCTCCCTTCCACTCAGCCAGAGAAGACCA		intronic antisense	NM_001308267	PTPRN2		-	157331745	158380494	254.55	151.987	8.029	7.19714	306.772	298.582	158.295	172.903	142.878	140.179	8.11644	7.64373	8.32684	6.9694	7.3957	7.22631
ASHGV40048775	0.0246626	0.999763	1.77999	up	noncoding	long noncoding	Gold	ENST00000448698	AC078942.1	GENCODE	589	chr7	+	158330186	158332571	TCAGAACAGGGAAAAGGTGCTCTGAAGCTGCGCTCCCTTCCACTCAGCCAGAGAAGACCA		intronic antisense	NM_001308268	PTPRN2		-	157331745	158334468	254.55	151.987	8.029	7.19714	306.772	298.582	158.295	172.903	142.878	140.179	8.11644	7.64373	8.32684	6.9694	7.3957	7.22631
ASHGV40048775	0.0246626	0.999763	1.77999	up	noncoding	long noncoding	Gold	ENST00000448698	AC078942.1	GENCODE	589	chr7	+	158330186	158332571	TCAGAACAGGGAAAAGGTGCTCTGAAGCTGCGCTCCCTTCCACTCAGCCAGAGAAGACCA		intronic antisense	NM_002847	PTPRN2	protein tyrosine phosphatase, receptor type N2	-	157331745	158380494	254.55	151.987	8.029	7.19714	306.772	298.582	158.295	172.903	142.878	140.179	8.11644	7.64373	8.32684	6.9694	7.3957	7.22631
ASHGV40048775	0.0246626	0.999763	1.77999	up	noncoding	long noncoding	Gold	ENST00000448698	AC078942.1	GENCODE	589	chr7	+	158330186	158332571	TCAGAACAGGGAAAAGGTGCTCTGAAGCTGCGCTCCCTTCCACTCAGCCAGAGAAGACCA		intronic antisense	NM_130842	PTPRN2		-	157331745	158380494	254.55	151.987	8.029	7.19714	306.772	298.582	158.295	172.903	142.878	140.179	8.11644	7.64373	8.32684	6.9694	7.3957	7.22631
ASHGV40048775	0.0246626	0.999763	1.77999	up	noncoding	long noncoding	Gold	ENST00000448698	AC078942.1	GENCODE	589	chr7	+	158330186	158332571	TCAGAACAGGGAAAAGGTGCTCTGAAGCTGCGCTCCCTTCCACTCAGCCAGAGAAGACCA		intronic antisense	NM_130843	PTPRN2		-	157331745	158380494	254.55	151.987	8.029	7.19714	306.772	298.582	158.295	172.903	142.878	140.179	8.11644	7.64373	8.32684	6.9694	7.3957	7.22631
ASHGV40041756	0.0155981	0.999763	1.58285	up	noncoding	long noncoding	Reliable	ENST00000506435	RP11-506H20.1	GENCODE	770	chr5	+	54529761	54591029	TTAAAACATTCTCCCAGGGGGCATCTCTCTGTCCTTGGCCAGATGGTCTCGACACGTGCG		natural antisense	NM_019030	DHX29	DEAH-box helicase 29	-	54552072	54603521	150.492	89.1608	7.10482	6.4423	193.24	195.117	63.1184	106.126	75.829	85.5278	7.38315	7.08346	6.84786	6.36674	6.54645	6.41371
ASHGV40057761	0.0389052	0.999763	2.00695	up	noncoding	long noncoding	Gold	NR_033690	ZNF436-AS1	RefSeq	2879	chr1	+	23695463	23698330	TAAGCCCTTCTTTGTCTTCTTGCTGTTTCTTTTATTCCTCAGGCCTGCGGGGCGGGGGCG	148898	exon sense-overlapping	ENST00000335648	C1orf213	ZNF436 antisense RNA 1	+	23695728	23698275	136.959	66.9193	7.01587	6.01087	205.747	138.814	66.3154	80.5276	67.5149	52.7155	7.48047	6.63377	6.93338	6.01021	6.39386	5.62855
ASHGV40057761	0.0389052	0.999763	2.00695	up	noncoding	long noncoding	Gold	NR_033690	ZNF436-AS1	RefSeq	2879	chr1	+	23695463	23698330	TAAGCCCTTCTTTGTCTTCTTGCTGTTTCTTTTATTCCTCAGGCCTGCGGGGCGGGGGCG	148898	exon sense-overlapping	ENST00000454117	C1orf213		+	23695710	23698332	136.959	66.9193	7.01587	6.01087	205.747	138.814	66.3154	80.5276	67.5149	52.7155	7.48047	6.63377	6.93338	6.01021	6.39386	5.62855
ASHGV40057761	0.0389052	0.999763	2.00695	up	noncoding	long noncoding	Gold	NR_033690	ZNF436-AS1	RefSeq	2879	chr1	+	23695463	23698330	TAAGCCCTTCTTTGTCTTCTTGCTGTTTCTTTTATTCCTCAGGCCTGCGGGGCGGGGGCG	148898	exon sense-overlapping	ENST00000518600	C1orf213		+	23697636	23698276	136.959	66.9193	7.01587	6.01087	205.747	138.814	66.3154	80.5276	67.5149	52.7155	7.48047	6.63377	6.93338	6.01021	6.39386	5.62855
ASHGV40057761	0.0389052	0.999763	2.00695	up	noncoding	long noncoding	Gold	NR_033690	ZNF436-AS1	RefSeq	2879	chr1	+	23695463	23698330	TAAGCCCTTCTTTGTCTTCTTGCTGTTTCTTTTATTCCTCAGGCCTGCGGGGCGGGGGCG	148898	exon sense-overlapping	ENST00000518821	C1orf213		+	23695730	23698005	136.959	66.9193	7.01587	6.01087	205.747	138.814	66.3154	80.5276	67.5149	52.7155	7.48047	6.63377	6.93338	6.01021	6.39386	5.62855
ASHGV40057761	0.0389052	0.999763	2.00695	up	noncoding	long noncoding	Gold	NR_033690	ZNF436-AS1	RefSeq	2879	chr1	+	23695463	23698330	TAAGCCCTTCTTTGTCTTCTTGCTGTTTCTTTTATTCCTCAGGCCTGCGGGGCGGGGGCG	148898	natural antisense	NM_001077195	ZNF436		-	23685940	23696357	136.959	66.9193	7.01587	6.01087	205.747	138.814	66.3154	80.5276	67.5149	52.7155	7.48047	6.63377	6.93338	6.01021	6.39386	5.62855
ASHGV40001606	0.0284888	0.999763	2.9137	up	noncoding	long noncoding	Reliable	ENST00000512688	RP11-774D14.1	GENCODE	467	chr5	+	20616513	20935145	TCATGTGCAGGAACAATAAGGAAGTGAGTGCTTTTGTAATTCCTGAACAACTGTGTCTTA		intergenic							19.5793	5	3.94966	2.40681	37.3782	10.9083	10.4515	5	5	5	4.74382	3.16097	3.94421	2.34696	2.515	2.35848
ASHGV40039681	0.0430051	0.999763	1.98328	up	noncoding	long noncoding	Reliable	T274995	G063893	RNA-seq: Iyer et al 2015	1679	chr4	+	178045253	178048702	GTGATGTCTCTTTCCTTCTAGTCACTTTCGAAAGCTCAAATACCAACACCTTTGTAACTT		intergenic							35.944	17.0734	5.00068	4.01279	37.5158	50.2932	20.0229	28.1538	7.19269	15.8738	4.75121	5.3006	4.95022	4.59151	3.60714	3.83971
ASHGV40045384	0.0436699	0.999763	1.57183	up	noncoding	long noncoding	Reliable	T307990	G072041	RNA-seq: Iyer et al 2015	546	chr6	+	91006809	91007594	TAAAATAAGGTTGTGTTAGTGTTGTGCTGGTGCCTGCAACTTTACCTCTTGCCAAGGCCA		bidirectional	ENST00000343122	BACH2		-	90641203	91006461	72.9235	41.7152	6.00122	5.34877	96.1775	92.1796	30.4134	52.9253	24.6975	47.5228	6.27807	6.09559	5.62999	5.45793	5.12049	5.46788
ASHGV40045384	0.0436699	0.999763	1.57183	up	noncoding	long noncoding	Reliable	T307990	G072041	RNA-seq: Iyer et al 2015	546	chr6	+	91006809	91007594	TAAAATAAGGTTGTGTTAGTGTTGTGCTGGTGCCTGCAACTTTACCTCTTGCCAAGGCCA		bidirectional	ENST00000406998	BACH2		-	90718320	91006461	72.9235	41.7152	6.00122	5.34877	96.1775	92.1796	30.4134	52.9253	24.6975	47.5228	6.27807	6.09559	5.62999	5.45793	5.12049	5.46788
ASHGV40045384	0.0436699	0.999763	1.57183	up	noncoding	long noncoding	Reliable	T307990	G072041	RNA-seq: Iyer et al 2015	546	chr6	+	91006809	91007594	TAAAATAAGGTTGTGTTAGTGTTGTGCTGGTGCCTGCAACTTTACCTCTTGCCAAGGCCA		bidirectional	ENST00000453877	BACH2		-	90718320	91006461	72.9235	41.7152	6.00122	5.34877	96.1775	92.1796	30.4134	52.9253	24.6975	47.5228	6.27807	6.09559	5.62999	5.45793	5.12049	5.46788
ASHGV40045384	0.0436699	0.999763	1.57183	up	noncoding	long noncoding	Reliable	T307990	G072041	RNA-seq: Iyer et al 2015	546	chr6	+	91006809	91007594	TAAAATAAGGTTGTGTTAGTGTTGTGCTGGTGCCTGCAACTTTACCTCTTGCCAAGGCCA		bidirectional	NM_001170794	BACH2		-	90636246	91006627	72.9235	41.7152	6.00122	5.34877	96.1775	92.1796	30.4134	52.9253	24.6975	47.5228	6.27807	6.09559	5.62999	5.45793	5.12049	5.46788
ASHGV40045384	0.0436699	0.999763	1.57183	up	noncoding	long noncoding	Reliable	T307990	G072041	RNA-seq: Iyer et al 2015	546	chr6	+	91006809	91007594	TAAAATAAGGTTGTGTTAGTGTTGTGCTGGTGCCTGCAACTTTACCTCTTGCCAAGGCCA		bidirectional	NM_021813	BACH2	BTB and CNC homology 1, basic leucine zipper transcription factor 2	-	90636246	91006627	72.9235	41.7152	6.00122	5.34877	96.1775	92.1796	30.4134	52.9253	24.6975	47.5228	6.27807	6.09559	5.62999	5.45793	5.12049	5.46788
ASHGV40045384	0.0436699	0.999763	1.57183	up	noncoding	long noncoding	Reliable	T307990	G072041	RNA-seq: Iyer et al 2015	546	chr6	+	91006809	91007594	TAAAATAAGGTTGTGTTAGTGTTGTGCTGGTGCCTGCAACTTTACCTCTTGCCAAGGCCA		bidirectional	uc010kch.3	BACH2		-	90659874	91006627	72.9235	41.7152	6.00122	5.34877	96.1775	92.1796	30.4134	52.9253	24.6975	47.5228	6.27807	6.09559	5.62999	5.45793	5.12049	5.46788
ASHGV40045826	0.00487176	0.999763	2.23308	up	noncoding	long noncoding	Reliable	TCONS_00011986	XLOC_005502	RNA-seq: Cabili et al 2011	368	chr6	+	150590871	150593991	TTTCTTCATGGATTCCAACTGCTTGATTTGTGGGAATGACTCAACCATGCCTGTTCTCCC		intergenic							57.5136	22.6341	5.70129	4.54225	85.1067	59.3884	28.0458	25.6408	17.209	25.0525	6.09128	5.51982	5.49277	4.45495	4.66851	4.5033
ASHGV40007655	0.0134348	0.999763	2.48023	up	noncoding	long noncoding	Reliable	T067653	G015694	RNA-seq: Iyer et al 2015	2741	chr11	-	114141277	114146279	CAGATTTTAAAAGGTTGCAACATCCCCTTTACACAGTCTCAATGTCTTTCTCTCTTTTAA		intronic antisense	ENST00000535401	NNMT		+	114128552	114184007	21.6748	8.46513	4.26142	2.95095	33.3141	18.1306	13.5799	9.03814	5	11.3572	4.54959	3.89892	4.33575	2.97857	2.515	3.35927
ASHGV40007038	0.0177657	0.999763	2.34762	up	noncoding	long noncoding	Reliable	T059531	G013873	RNA-seq: Iyer et al 2015	5213	chr11	-	60491034	60591712	AGATTACGCTTTACATAGTCAATTTCCTTGCTCAATTTCCTATACACTCCTGATCTCCCT		intronic antisense	ENST00000398983	MS4A18		+	60496788	60511239	58.607	23.8066	5.8213	4.59011	86.4544	50.2016	39.165	22.6511	16.1781	32.5907	6.1144	5.29783	6.05167	4.2818	4.59093	4.89758
ASHGV40007038	0.0177657	0.999763	2.34762	up	noncoding	long noncoding	Reliable	T059531	G013873	RNA-seq: Iyer et al 2015	5213	chr11	-	60491034	60591712	AGATTACGCTTTACATAGTCAATTTCCTTGCTCAATTTCCTATACACTCCTGATCTCCCT		intronic antisense	ENST00000529108	MS4A18		+	60501006	60511685	58.607	23.8066	5.8213	4.59011	86.4544	50.2016	39.165	22.6511	16.1781	32.5907	6.1144	5.29783	6.05167	4.2818	4.59093	4.89758
ASHGV40007038	0.0177657	0.999763	2.34762	up	noncoding	long noncoding	Reliable	T059531	G013873	RNA-seq: Iyer et al 2015	5213	chr11	-	60491034	60591712	AGATTACGCTTTACATAGTCAATTTCCTTGCTCAATTTCCTATACACTCCTGATCTCCCT		intronic antisense	NM_001098835	MS4A15	membrane-spanning 4-domains, subfamily A, member 15	+	60524339	60544204	58.607	23.8066	5.8213	4.59011	86.4544	50.2016	39.165	22.6511	16.1781	32.5907	6.1144	5.29783	6.05167	4.2818	4.59093	4.89758
ASHGV40007038	0.0177657	0.999763	2.34762	up	noncoding	long noncoding	Reliable	T059531	G013873	RNA-seq: Iyer et al 2015	5213	chr11	-	60491034	60591712	AGATTACGCTTTACATAGTCAATTTCCTTGCTCAATTTCCTATACACTCCTGATCTCCCT		intronic antisense	NM_001278242	MS4A15		+	60524339	60544204	58.607	23.8066	5.8213	4.59011	86.4544	50.2016	39.165	22.6511	16.1781	32.5907	6.1144	5.29783	6.05167	4.2818	4.59093	4.89758
ASHGV40007038	0.0177657	0.999763	2.34762	up	noncoding	long noncoding	Reliable	T059531	G013873	RNA-seq: Iyer et al 2015	5213	chr11	-	60491034	60591712	AGATTACGCTTTACATAGTCAATTTCCTTGCTCAATTTCCTATACACTCCTGATCTCCCT		intronic antisense	NM_152717	MS4A15		+	60524339	60544204	58.607	23.8066	5.8213	4.59011	86.4544	50.2016	39.165	22.6511	16.1781	32.5907	6.1144	5.29783	6.05167	4.2818	4.59093	4.89758
ASHGV40007038	0.0177657	0.999763	2.34762	up	noncoding	long noncoding	Reliable	T059531	G013873	RNA-seq: Iyer et al 2015	5213	chr11	-	60491034	60591712	AGATTACGCTTTACATAGTCAATTTCCTTGCTCAATTTCCTATACACTCCTGATCTCCCT		natural antisense	NM_001310141	MS4A18	membrane-spanning 4-domains, subfamily A, member 18	+	60491481	60511686	58.607	23.8066	5.8213	4.59011	86.4544	50.2016	39.165	22.6511	16.1781	32.5907	6.1144	5.29783	6.05167	4.2818	4.59093	4.89758
ASHGV40007038	0.0177657	0.999763	2.34762	up	noncoding	long noncoding	Reliable	T059531	G013873	RNA-seq: Iyer et al 2015	5213	chr11	-	60491034	60591712	AGATTACGCTTTACATAGTCAATTTCCTTGCTCAATTTCCTATACACTCCTGATCTCCCT		natural antisense	NM_206893	MS4A10	membrane-spanning 4-domains, subfamily A, member 10	+	60552820	60568778	58.607	23.8066	5.8213	4.59011	86.4544	50.2016	39.165	22.6511	16.1781	32.5907	6.1144	5.29783	6.05167	4.2818	4.59093	4.89758
ASHGV40029452	0.0493081	0.999763	3.42522	up	noncoding	long noncoding	Reliable	T198339	G045764	RNA-seq: Iyer et al 2015	514	chr2	+	124407349	124409083	CAGTAACAGATAAAGTCCCTCCATAGGATTCTTGGCTATGTTTAGTTTCTCATAGAAAAA		intergenic							44.0774	15.9926	5.40414	3.62794	62.3259	38.7843	31.1219	27.3208	5	15.6571	5.59129	4.9516	5.66952	4.54734	2.515	3.82149
ASHGV40015268	0.0468675	0.999763	3.04447	up	noncoding	long noncoding	Gold	NR_102737	LINC00911	RefSeq	560	chr14	+	85860222	85886418	TTTTATTAAATATGCAAATATTAACCTACTCAATCCTCATAAAAACTCAGTGGTGAACTG	100996280	intergenic							26.3284	6.83099	4.28136	2.67517	44.6196	27.6025	6.76302	10.493	5	5	5.04192	4.49191	3.31026	3.15203	2.515	2.35848
ASHGV40048615	0.0374138	0.999763	1.6533	up	noncoding	long noncoding	Reliable	T335044	G078579	RNA-seq: Iyer et al 2015	5414	chr7	+	144143693	144149107	AACACACATATGGTTAAAACTAGCACCTAACTCCTCAGTAGCCTGGCAGGAACTGGGAAT		natural antisense	ENST00000538212	TPK1		-	144149035	144421252	19.6158	10.3247	4.15183	3.42649	28.0531	15.8136	14.9809	13.1592	5.79471	12.0203	4.2615	3.7046	4.48939	3.48818	3.3511	3.44018
ASHGV40048615	0.0374138	0.999763	1.6533	up	noncoding	long noncoding	Reliable	T335044	G078579	RNA-seq: Iyer et al 2015	5414	chr7	+	144143693	144149107	AACACACATATGGTTAAAACTAGCACCTAACTCCTCAGTAGCCTGGCAGGAACTGGGAAT		natural antisense	NM_001042482	TPK1		-	144149033	144533146	19.6158	10.3247	4.15183	3.42649	28.0531	15.8136	14.9809	13.1592	5.79471	12.0203	4.2615	3.7046	4.48939	3.48818	3.3511	3.44018
ASHGV40048615	0.0374138	0.999763	1.6533	up	noncoding	long noncoding	Reliable	T335044	G078579	RNA-seq: Iyer et al 2015	5414	chr7	+	144143693	144149107	AACACACATATGGTTAAAACTAGCACCTAACTCCTCAGTAGCCTGGCAGGAACTGGGAAT		natural antisense	NM_022445	TPK1	thiamin pyrophosphokinase 1	-	144149033	144533146	19.6158	10.3247	4.15183	3.42649	28.0531	15.8136	14.9809	13.1592	5.79471	12.0203	4.2615	3.7046	4.48939	3.48818	3.3511	3.44018
ASHGV40057038	0.0414914	0.999763	4.85744	up	noncoding	long noncoding	Gold	ENST00000506057	RP11-402J6.1	GENCODE	685	chr4	+	113436540	113439392	AGCACTAACACGTCCTCTTCCTCCTTCAACTCCAAGGTCTCGGATTTGACGAACATCCTA		natural antisense	NM_024019	NEUROG2	neurogenin 2	-	113434671	113437328	4286.77	1025.32	11.5896	9.30936	2159.94	9438.46	1261.9	2221.69	223.363	630.9	11.1274	12.3568	11.2845	10.1712	7.99887	9.75804
ASHGV40046666	0.0231851	0.999763	1.92404	up	noncoding	long noncoding	Reliable	T326447	G076503	RNA-seq: Iyer et al 2015	1532	chr7	-	73565326	73566978	TACCATCTAGTTTGATCATATATTAGACATGCAAGATAAGCTTTATCCGCTCCCTCCCCC		intergenic							164.243	82.9967	7.30814	6.364	206.088	204.477	82.1634	74.1321	87.7277	87.1304	7.48347	7.14799	7.29296	5.90434	6.74208	6.44558
ASHGV40055863	0.0105654	0.999763	1.87773	up	noncoding	long noncoding	Reliable	T046734	G010873	RNA-seq: Iyer et al 2015	12272	chr10	-	98511596	98526681	TCTCCCTCTCTTGCTTCAGATGTACCCATTATACATCAAAATGAGCTGCATAGGAGGCCA		intergenic							269.328	144.146	7.98011	7.07113	350.125	347.424	110.435	197.569	96.4952	138.373	8.32435	7.84364	7.77234	7.13566	6.87319	7.20451
ASHGV40032071	0.00137886	0.999763	2.37407	up	noncoding	long noncoding	Reliable	T224251	G051770	RNA-seq: Iyer et al 2015	1218	chr21	-	23933933	23948999	TCCCTTTTGGTTAGGATGGGATTACACGTGGTCTTTTATTTACTTTTGGTTCAGATAGAG		intergenic							15.0108	5.41353	3.74722	2.49986	19.4801	14.5629	10.9893	6.24058	5	5	3.63362	3.5878	4.02025	2.6261	2.515	2.35848
ASHGV40041830	0.044198	0.999763	2.93524	up	noncoding	long noncoding	Reliable	T283279	G066039	RNA-seq: Iyer et al 2015	1733	chr5	+	64326572	64331074	AATAAAAATAAGATTGTGAATAACATGTGACTATAGACCTCCAAAAAACTGGCGGCTGTG		intergenic							23.9072	7.85879	4.42894	2.87546	36.395	13.921	21.4056	12.3765	5	6.1999	4.70405	3.52144	5.06135	3.39467	2.515	2.71673
ASHGV40036574	0.0010934	0.999763	2.19092	up	noncoding	long noncoding	Reliable	ENST00000566529	RP11-2A4.4	GENCODE	4706	chr3	+	137510814	137515520	GTCTCCTCTCAATACCTGGAAGAATGATGAGTGTTTGCTCTTCTACAAACCAACTCAAGG		intergenic							583.271	265.583	9.10844	7.9769	542.489	943.963	263.36	331.605	218.027	247.117	9.00489	9.19146	9.12897	7.77152	7.96284	8.19635
ASHGV40060348	0.00640713	0.999763	1.94742	up	noncoding	long noncoding	Reliable	uc.329-	uc.329	UCR	307	chr11	-	32197991	32198298	CCTGGCTGGCTAATGGGCTTATCAAAATTCATGATGTAATAAGAAGGCCGACAAGTGCAT		intergenic							137.806	71.6889	7.07354	6.11198	170.103	167.844	75.4722	87.2854	43.5242	84.2572	7.17773	6.89311	7.14979	6.11652	5.83225	6.38718
ASHGV40031888	0.00534741	0.999763	1.82855	up	noncoding	long noncoding	Reliable	T221465	G051216	RNA-seq: Iyer et al 2015	2826	chr20	+	59380207	59384408	GAAATGGAGCTATTTCTTTCTTCACTGCCTCTACTGAGATAAAATAAAGGGGCCCCGGCA		intergenic							27.7903	13.9941	4.69374	3.82304	35.0521	29.204	19.115	19.7024	7.49485	14.7849	4.63744	4.5673	4.87648	4.07511	3.65952	3.7345
ASHGV40035770	0.0229462	0.999763	3.12143	up	noncoding	long noncoding	Reliable	T239863	G055214	RNA-seq: Iyer et al 2015	1105	chr3	+	33009349	33031816	ATAACCAATTTTTCAGGATACTACCATCTGGTTGGAGATAGCTCTGATCCCTGCATCTCT		intergenic							34.7652	11.1897	4.91196	3.26975	56.1795	31.7078	16.4083	15.1497	5	13.4192	5.42435	4.6812	4.63032	3.69894	2.515	3.59532
ASHGV40017934	0.00905495	0.999763	1.57945	up	noncoding	long noncoding	Reliable	T027174	G006067	RNA-seq: Iyer et al 2015	435	chr1	-	194754762	194900411	AGGTGACCATTTCTCCAAGTTGCAAAGATTGAATCCTGGATTGGCGTCCATCAAATGCAG		intergenic							11.4557	6.0012	3.2967	2.63727	16.3489	10.6402	7.37787	5.7275	5	7.27612	3.32655	3.13057	3.43297	2.5455	2.515	2.85133
ASHGV40032767	0.0457687	0.999763	1.70175	up	noncoding	long noncoding	Reliable	ENST00000609953	LL21NC02-1C16.2	GENCODE	652	chr21	+	46356217	46356869	TTTTAGGACGTTTCCATTGGGATCGAAGGGTGGCTCACTCTGCCACTTTGACATAAGAAT		intronic antisense	ENST00000380070	C21orf67		-	46355572	46359828	55.9575	32.9673	5.73737	4.97035	77.0858	56.5282	34.2586	51.3014	19.0053	28.5952	5.93626	5.44958	5.82627	5.41469	4.79323	4.70313
ASHGV40036241	0.0303994	0.999763	2.88005	up	noncoding	long noncoding	Reliable	T246491	G056683	RNA-seq: Iyer et al 2015	2320	chr3	+	96117541	96121753	GACTTCCAAATGCTATCAATGTTTCTTCTTCCTTTAAGCTCATGAATTTCAATGCAAACG		intergenic							29.347	9.51383	4.60733	3.08123	52.9888	21.2349	13.8175	12.1444	5	11.3971	5.33183	4.12723	4.36291	3.36369	2.515	3.36501
ASHGV40052674	0.0345009	0.999763	1.66962	up	noncoding	long noncoding	Reliable	ENST00000430545	RP11-132E11.2	GENCODE	666	chr9	+	17048916	17112813	GAGTGCCAATATGATTCCAAGGTTCTTAGCACACTGTATATTACCTCACTCCTCCTACAG		intergenic							22.2708	11.6115	4.36363	3.62411	28.7232	21.5872	16.5019	14.4024	9.5054	10.9268	4.30324	4.14859	4.63905	3.62222	3.9451	3.305
ASHGV40055616	0.0452247	0.999763	1.54461	up	noncoding	long noncoding	Reliable	ENST00000414596	FAM197Y3	GENCODE	467	chrY	-	9336949	9342550	TGCTGTTTTTCCCCCACATGAGGAGAACATGCAGACAGTTATAAAAAATTCTGTGCCTGG	100132506	intron sense-overlapping	ENST00000430032	AC006156.1		-	9323617	9344176	35.4483	21.5122	5.09373	4.46649	45.7034	33.3026	27.3388	26.2646	16.215	22.0569	5.081	4.74976	5.45044	4.48964	4.59455	4.31527
ASHGV40055616	0.0452247	0.999763	1.54461	up	noncoding	long noncoding	Reliable	ENST00000414596	FAM197Y3	GENCODE	467	chrY	-	9336949	9342550	TGCTGTTTTTCCCCCACATGAGGAGAACATGCAGACAGTTATAAAAAATTCTGTGCCTGG	100132506	intronic antisense	NM_001164471	TSPY4	testis specific protein, Y-linked 4	+	9236075	9368285	35.4483	21.5122	5.09373	4.46649	45.7034	33.3026	27.3388	26.2646	16.215	22.0569	5.081	4.74976	5.45044	4.48964	4.59455	4.31527
ASHGV40058221	0.0234467	0.999763	1.63009	up	noncoding	long noncoding	Reliable	T097157	G022829	RNA-seq: Iyer et al 2015	1847	chr13	+	87410043	87469430	CTCTCAAAGGCTGTCTACCATGGCAGATGGAGGTGGTGAAGATATCACTGAACTCATGAA		intergenic							16.9502	8.87406	3.94533	3.24038	21.8898	15.6245	13.3362	11.3763	5.70512	9.5408	3.83685	3.6888	4.31035	3.26634	3.33364	3.12115
ASHGV40007102	0.0184525	0.999763	2.70988	up	noncoding	long noncoding	Reliable	T060257	G014021	RNA-seq: Iyer et al 2015	4005	chr11	-	62613589	62618255	TTCAATAAATTCTCAGAAGAGTTGGAGGATGCAATAAAAATGAAAAACCCAGCCTAGCCA		intergenic							20.5863	6.16168	4.09032	2.65209	36.6345	14.3189	10.8056	5.06164	5	8.42341	4.71415	3.56229	3.9945	2.45973	2.515	2.98153
ASHGV40015450	0.0487131	0.999763	4.55242	up	noncoding	long noncoding	Reliable	T110305	G026142	RNA-seq: Iyer et al 2015	1644	chr14	+	101285411	101287316	AGAAGTTTCTAGTCCTTGTTGAAACCTAGTACAAATGCCTCCTCTAGGAGCCTCTTGGGT		intergenic							102.075	19.6346	6.26439	4.07776	209.239	66.9086	30.0765	32.5828	5.01894	21.3021	7.50518	5.67662	5.61138	4.78839	3.18156	4.26332
ASHGV40014534	0.0432359	0.999763	2.60899	up	noncoding	long noncoding	Reliable	ENST00000555889	RP11-204N11.2	GENCODE	539	chr14	-	98252901	98255593	TAGTTTACCCAAGATCACGTTCTAGTGTAAGAATTAGGAGCACGAACCCTGAAGCCAGAG		intergenic							21.8747	7.22166	4.16774	2.78424	40.0213	13.5175	12.0854	11.5709	5	5.09413	4.8617	3.47464	4.16686	3.29037	2.515	2.54736
ASHGV40023822	0.0367538	0.999763	2.25318	up	noncoding	long noncoding	Reliable	T000477	G000050	RNA-seq: Iyer et al 2015	4292	chr1	+	1076919	1081211	TGTCCTGCTCTCATACGAACTTGTGTCTAAAACTGTGGTCTTTGCTTTTCTCCCAAACCC		intergenic							203.073	92.3226	7.68561	6.51364	275.876	212.185	121.157	77.8132	80.1526	119.002	7.94716	7.19408	7.91558	5.96673	6.62226	6.95194
ASHGV40001564	0.0391169	0.999763	1.91276	up	noncoding	long noncoding	Reliable	ENST00000509643	RP11-826N14.1	GENCODE	684	chr5	+	175467746	175469881	GCACCTCAAGGCAATCCTGGTCTGAAAACATTAAATGAAAAATCCACAGATAAACAACTG		intergenic							16.6911	7.55411	3.76904	2.83338	28.6363	13.5849	7.85215	9.44415	5	8.21818	4.29821	3.48424	3.52465	3.02831	2.515	2.95684
ASHGV40032054	0.0125742	0.999763	3.29115	up	noncoding	long noncoding	Reliable	T224042	G051721	RNA-seq: Iyer et al 2015	4977	chr21	-	21179320	21199348	GGCAAAGCAATCTTATCATAAGGGACACATGTTTCATATCCTTCTCTAAAGCTAATTGAT		intergenic							22.3188	5	4.1254	2.40681	41.0937	17.4147	8.4479	5	5	5	4.90617	3.84279	3.62725	2.34696	2.515	2.35848
ASHGV40040495	0.00180953	0.999763	1.94143	up	noncoding	long noncoding	Reliable	T285296	G066571	RNA-seq: Iyer et al 2015	12617	chr5	-	84699372	84760323	ATTACTGGGGGGCTTACTCCTGAAAGAGAAGAGTTTGACTTCAGAGGAACTTAAAATTTT		intergenic							14.9626	6.65735	3.6823	2.72518	20.6022	16.069	8.2167	6.95052	5	8.02152	3.72898	3.72805	3.58987	2.72489	2.515	2.93565
ASHGV40052337	0.0249246	0.999763	1.67882	up	noncoding	long noncoding	Reliable	ENST00000457848	RP11-476F14.1	GENCODE	862	chr10	-	33867858	33888968	TCAGTGCTGAGGTTATAAAACAATATGGACCCTCAAATCTCATGGAAAAACCAGTCTAAT		intergenic							12.7819	5.89879	3.37624	2.62879	21.1199	11.1395	6.08636	7.30921	5	5.38716	3.77502	3.18692	3.16677	2.7742	2.515	2.59716
ASHGV40028412	0.0293706	0.999763	1.57226	up	noncoding	long noncoding	Reliable	T183536	G042133	RNA-seq: Iyer et al 2015	536	chr2	+	4283383	4291355	TATGTCAGGTAGGTATACGAAAAGGTCATGTCTTCCCTGCCTTTGAGTGCCTGTAAGAGA		intergenic							189.255	134.188	7.57374	6.92091	221.112	233.805	112.848	201.885	84.5626	116.116	7.59959	7.31581	7.80584	7.16223	6.69175	6.90874
ASHGV40028761	0.0332903	0.999763	1.66772	up	noncoding	long noncoding	Reliable	T188034	G043197	RNA-seq: Iyer et al 2015	3494	chr2	+	39376213	39379813	CACTGAGTTTCCTCCTTGAAGGCAACTAAAATGTTTCCCTTTCAATCTAATCCATTCAGA		intergenic							24.5715	12.8749	4.45966	3.72179	33.7852	25.6401	14.2892	11.6616	8.38152	18.5817	4.5755	4.38808	4.41542	3.30287	3.79385	4.06865
ASHGV40040049	0.0399522	0.999763	2.59286	up	noncoding	long noncoding	Reliable	T280226	G065122	RNA-seq: Iyer et al 2015	8299	chr5	-	28146343	28157211	GCTGGATGATGTAGTCCAGTGAAATTATCTCTTTAAGCCTGTGTGTGTGTAAAACTGATA		intergenic							452.595	183.599	8.82437	7.44983	305.422	678.436	373.926	215.655	177.252	157.889	8.10786	8.73975	9.62552	7.24853	7.68581	7.41515
ASHGV40002034	0.0097827	0.999763	1.72644	up	noncoding	long noncoding	Reliable	GSE61474_TCONS_00200277	GSE61474_XLOC_036629	RNA-seq: Clark et al 2015	427	chr2	-	144052989	144238358	ATCAGAGACTCCTCAAAGCCTGCCTGGCAATCTGTTTTTTATGGTCTCTTCTCCTCAACA		intronic antisense	NM_018460	ARHGAP15	Rho GTPase activating protein 15	+	143886898	144525921	69.0575	36.8201	6.00633	5.21852	98.0288	72.9317	36.212	41.6662	29.6606	39.1336	6.30892	5.7906	5.91946	5.13178	5.35279	5.17099
ASHGV40034923	0.0321501	0.999763	4.20826	up	noncoding	long noncoding	Reliable	T250803	G057650	RNA-seq: Iyer et al 2015	5677	chr3	-	132495501	132523676	AATCCCAGAGCCAAAATTTGGACCCAAAGTGATAGATTTTTGAAAGCCTGCATGTTGAAG		intergenic							88.9787	18.4821	6.21335	4.14012	177.406	47.4733	42.0571	28.6407	7.77215	19.0335	7.24712	5.21905	6.17388	4.61771	3.70166	4.101
ASHGV40029471	0.0192657	0.999763	2.14265	up	noncoding	long noncoding	Reliable	T198512	G045820	RNA-seq: Iyer et al 2015	4756	chr2	+	127864942	127897238	ATGGGCATAGAGTAGAAGAACAGTCTCTTCTTCTCATCCCCCAATCACCCAGATTCTTTC		bidirectional	ENST00000376113	BIN1		-	127805602	127864577	177.497	77.1383	7.3544	6.255	267.143	191.673	73.6757	83.1875	62.1949	86.0326	7.89216	7.05968	7.11134	6.05452	6.28665	6.42382
ASHGV40029471	0.0192657	0.999763	2.14265	up	noncoding	long noncoding	Reliable	T198512	G045820	RNA-seq: Iyer et al 2015	4756	chr2	+	127864942	127897238	ATGGGCATAGAGTAGAAGAACAGTCTCTTCTTCTCATCCCCCAATCACCCAGATTCTTTC		bidirectional	NM_004305	BIN1		-	127805598	127864903	177.497	77.1383	7.3544	6.255	267.143	191.673	73.6757	83.1875	62.1949	86.0326	7.89216	7.05968	7.11134	6.05452	6.28665	6.42382
ASHGV40029471	0.0192657	0.999763	2.14265	up	noncoding	long noncoding	Reliable	T198512	G045820	RNA-seq: Iyer et al 2015	4756	chr2	+	127864942	127897238	ATGGGCATAGAGTAGAAGAACAGTCTCTTCTTCTCATCCCCCAATCACCCAGATTCTTTC		bidirectional	NM_139343	BIN1	bridging integrator 1	-	127805598	127864903	177.497	77.1383	7.3544	6.255	267.143	191.673	73.6757	83.1875	62.1949	86.0326	7.89216	7.05968	7.11134	6.05452	6.28665	6.42382
ASHGV40029471	0.0192657	0.999763	2.14265	up	noncoding	long noncoding	Reliable	T198512	G045820	RNA-seq: Iyer et al 2015	4756	chr2	+	127864942	127897238	ATGGGCATAGAGTAGAAGAACAGTCTCTTCTTCTCATCCCCCAATCACCCAGATTCTTTC		bidirectional	NM_139344	BIN1		-	127805598	127864903	177.497	77.1383	7.3544	6.255	267.143	191.673	73.6757	83.1875	62.1949	86.0326	7.89216	7.05968	7.11134	6.05452	6.28665	6.42382
ASHGV40029471	0.0192657	0.999763	2.14265	up	noncoding	long noncoding	Reliable	T198512	G045820	RNA-seq: Iyer et al 2015	4756	chr2	+	127864942	127897238	ATGGGCATAGAGTAGAAGAACAGTCTCTTCTTCTCATCCCCCAATCACCCAGATTCTTTC		bidirectional	NM_139345	BIN1		-	127805598	127864903	177.497	77.1383	7.3544	6.255	267.143	191.673	73.6757	83.1875	62.1949	86.0326	7.89216	7.05968	7.11134	6.05452	6.28665	6.42382
ASHGV40029471	0.0192657	0.999763	2.14265	up	noncoding	long noncoding	Reliable	T198512	G045820	RNA-seq: Iyer et al 2015	4756	chr2	+	127864942	127897238	ATGGGCATAGAGTAGAAGAACAGTCTCTTCTTCTCATCCCCCAATCACCCAGATTCTTTC		bidirectional	NM_139346	BIN1		-	127805598	127864903	177.497	77.1383	7.3544	6.255	267.143	191.673	73.6757	83.1875	62.1949	86.0326	7.89216	7.05968	7.11134	6.05452	6.28665	6.42382
ASHGV40029471	0.0192657	0.999763	2.14265	up	noncoding	long noncoding	Reliable	T198512	G045820	RNA-seq: Iyer et al 2015	4756	chr2	+	127864942	127897238	ATGGGCATAGAGTAGAAGAACAGTCTCTTCTTCTCATCCCCCAATCACCCAGATTCTTTC		bidirectional	NM_139347	BIN1		-	127805598	127864903	177.497	77.1383	7.3544	6.255	267.143	191.673	73.6757	83.1875	62.1949	86.0326	7.89216	7.05968	7.11134	6.05452	6.28665	6.42382
ASHGV40029471	0.0192657	0.999763	2.14265	up	noncoding	long noncoding	Reliable	T198512	G045820	RNA-seq: Iyer et al 2015	4756	chr2	+	127864942	127897238	ATGGGCATAGAGTAGAAGAACAGTCTCTTCTTCTCATCCCCCAATCACCCAGATTCTTTC		bidirectional	NM_139348	BIN1		-	127805598	127864903	177.497	77.1383	7.3544	6.255	267.143	191.673	73.6757	83.1875	62.1949	86.0326	7.89216	7.05968	7.11134	6.05452	6.28665	6.42382
ASHGV40029471	0.0192657	0.999763	2.14265	up	noncoding	long noncoding	Reliable	T198512	G045820	RNA-seq: Iyer et al 2015	4756	chr2	+	127864942	127897238	ATGGGCATAGAGTAGAAGAACAGTCTCTTCTTCTCATCCCCCAATCACCCAGATTCTTTC		bidirectional	NM_139349	BIN1		-	127805598	127864903	177.497	77.1383	7.3544	6.255	267.143	191.673	73.6757	83.1875	62.1949	86.0326	7.89216	7.05968	7.11134	6.05452	6.28665	6.42382
ASHGV40029471	0.0192657	0.999763	2.14265	up	noncoding	long noncoding	Reliable	T198512	G045820	RNA-seq: Iyer et al 2015	4756	chr2	+	127864942	127897238	ATGGGCATAGAGTAGAAGAACAGTCTCTTCTTCTCATCCCCCAATCACCCAGATTCTTTC		bidirectional	NM_139350	BIN1		-	127805598	127864903	177.497	77.1383	7.3544	6.255	267.143	191.673	73.6757	83.1875	62.1949	86.0326	7.89216	7.05968	7.11134	6.05452	6.28665	6.42382
ASHGV40029471	0.0192657	0.999763	2.14265	up	noncoding	long noncoding	Reliable	T198512	G045820	RNA-seq: Iyer et al 2015	4756	chr2	+	127864942	127897238	ATGGGCATAGAGTAGAAGAACAGTCTCTTCTTCTCATCCCCCAATCACCCAGATTCTTTC		bidirectional	NM_139351	BIN1		-	127805598	127864903	177.497	77.1383	7.3544	6.255	267.143	191.673	73.6757	83.1875	62.1949	86.0326	7.89216	7.05968	7.11134	6.05452	6.28665	6.42382
ASHGV40029471	0.0192657	0.999763	2.14265	up	noncoding	long noncoding	Reliable	T198512	G045820	RNA-seq: Iyer et al 2015	4756	chr2	+	127864942	127897238	ATGGGCATAGAGTAGAAGAACAGTCTCTTCTTCTCATCCCCCAATCACCCAGATTCTTTC		bidirectional	uc010yzg.2	BIN1		-	127805598	127864903	177.497	77.1383	7.3544	6.255	267.143	191.673	73.6757	83.1875	62.1949	86.0326	7.89216	7.05968	7.11134	6.05452	6.28665	6.42382
ASHGV40008827	0.00111655	0.999763	1.79142	up	noncoding	long noncoding	Reliable	T063459	G014623	RNA-seq: Iyer et al 2015	5287	chr11	+	72166544	72174605	ATGGGCTGTTTCTTGACCTCAAGTTTTTAAGATATTGGTGCTCTTGTTCTTTATTTACTC		intergenic							24.3099	12.06	4.46527	3.62417	32.1754	25.5378	15.2166	15.6238	6.25029	14.3059	4.49867	4.38381	4.51334	3.74181	3.44322	3.68748
ASHGV40023530	0.0357342	0.999763	1.67082	up	noncoding	long noncoding	Reliable	TCONS_00026360	XLOC_012712	RNA-seq: Cabili et al 2011	473	chr18	+	69444967	69465957	GTAGATACATGGTGGTCATATTCTCATTCTGCCAAATCTTTGACTGTTTTGTTACTGTTG		intronic antisense	ENST00000584810	RP11-723G8.2		-	69446791	69449517	11.56	5.6913	3.27893	2.53837	19.2457	8.55964	6.87455	7.0739	5	5	3.61204	2.89025	3.33449	2.74163	2.515	2.35848
ASHGV40031598	0.0477531	0.999763	2.1024	up	noncoding	long noncoding	Reliable	T217702	G050342	RNA-seq: Iyer et al 2015	3194	chr20	+	37716509	37720549	TCTTCCAGAGTTGACGCCAAAGTTCTCCTAGATGGAAGGTCAAAGTGCAAAACCCTCTTA		intergenic							17.4244	7.96528	3.95678	2.88475	25.3921	12.2834	14.5978	9.091	5	9.80483	4.0871	3.33412	4.44913	2.98595	2.515	3.15328
ASHGV40059267	0.0299743	0.999763	1.53986	up	noncoding	long noncoding	Reliable	TCONS_00002622	XLOC_001264	RNA-seq: Cabili et al 2011	257	chr1	-	234852451	234855189	CTCAAAACTTGCATTTGGTTACTACTTGCTGAAGAACGCTACATCCTCTGCCTGAAGTGA		intergenic							25.5003	14.5069	4.51072	3.88793	38.1314	23.3165	15.0531	16.1325	8.18916	19.1989	4.77967	4.25607	4.49643	3.78649	3.76389	4.1134
ASHGV40022582	0.0323977	0.999763	1.9405	up	noncoding	long noncoding	Reliable	ENST00000608890	RP11-535A5.1	GENCODE	407	chr18	-	19927808	19928215	CGGTCATTTGTCTTATGGAGGAAACATAAATCTATAAATCTTCCTCCTGTCTCTAAGAAA		intergenic							39.182	18.9037	5.19117	4.23474	57.1403	35.8836	24.5221	28.6852	12.5707	15.455	5.45129	4.84795	5.27427	4.61999	4.28256	3.80168
ASHGV40032057	0.010572	0.999763	1.92087	up	noncoding	long noncoding	Reliable	T224062	G051726	RNA-seq: Iyer et al 2015	6137	chr21	-	21563603	21571951	AGTGTGTGCCTATGTGTGTAAAAATGCAAAATCAGTCCTACCATGGATTTGTGATGTTTT		intergenic							288.756	150.952	8.10609	7.16434	246.996	462.957	156.314	190.271	105.852	156.733	7.77334	8.23643	8.30851	7.08803	7.00023	7.40475
ASHGV40022942	0.0322418	0.999763	2.1104	up	noncoding	long noncoding	Reliable	ENST00000581541	RP11-25L3.3	GENCODE	493	chr18	-	71581639	71701396	AAGCAGAGATTCAGAAAAAAGCTAAAGGAGTTGACTTGCTTGAGTGTATGCCCCTGGGAG		intergenic							17.1138	7.61478	3.92033	2.84281	25.6522	12.4039	13.2853	9.22469	5	8.61963	4.1074	3.34844	4.30514	3.00347	2.515	3.00996
ASHGV40006373	0.00478233	0.999763	2.4766	up	noncoding	long noncoding	Reliable	T050645	G011853	RNA-seq: Iyer et al 2015	5739	chr10	+	129565907	129573851	TCCTATTGTAAGAATCGAGTAGCAAAAGAACTGTTGATGAACTGTCATCTTCCCCCCGCC		intergenic							71.1782	28.1175	6.15171	4.84335	92.1031	70.5528	50.8787	32.2607	22.5329	29.559	6.21309	5.74934	6.49271	4.77319	5.00195	4.75492
ASHGV40001099	0.038485	0.999763	1.68511	up	noncoding	long noncoding	Gold	NR_103857	SP2-AS1	RefSeq	1096	chr17	-	45975751	46018770	CACCTGTAAGATTGCTGACAGAAAAGTGAGACCTCCTCCACCCCAAGGTCTCCTAAGAGA	100506325	intronic antisense	NM_003110	SP2	Sp2 transcription factor	+	45973515	46006323	397.225	251.918	8.63727	7.88443	490.302	493.983	207.391	294.063	267.068	194.624	8.84558	8.31469	8.75154	7.62333	8.2449	7.78505
ASHGV40021610	0.0476274	0.999763	5.29118	up	noncoding	long noncoding	Reliable	ENST00000588445	RP11-1094M14.12	GENCODE	457	chr17	+	33880223	33881786	GTTGTAGTCTGTGACCAAACTGGGAGGAGCTAGACAATTACATGGAAAGTTGTTTCAGAC		natural antisense	NM_001129820	SLFN14	schlafen family member 14	-	33875143	33885110	82.9715	18.9861	6.10321	3.69962	149.527	69.1783	30.2092	38.9639	5	12.9944	6.9708	5.72088	5.61795	5.03582	2.515	3.54805
ASHGV40007676	0.034298	0.999763	2.0058	up	noncoding	long noncoding	Gold	ENST00000457746	AP006216.5	GENCODE	333	chr11	-	116683919	116684719	CAAAAGCAGCTCCTGCATGGGGACGCCGTGTCCTCCTGCTGTTATCATAGTATGCCCTGT		intergenic							119.594	61.2866	6.9429	5.93872	149.716	121.996	87.07	58.9219	50.3143	74.6236	6.97205	6.46942	7.38722	5.60365	6.01576	6.19674
ASHGV40058928	0.0485659	0.999763	2.20136	up	noncoding	long noncoding	Reliable	T313133	G073370	RNA-seq: Iyer et al 2015	331	chr6	-	145516204	145517608	GTTTCTGACTGCATGTGGAATATACCTGTTTCTCCTTTGTCTTCCACGATGATTATAGGT		intergenic							155.935	60.7214	7.06173	5.92333	240.876	176.013	50.917	57.6711	57.7861	66.7071	7.73656	6.95485	6.49377	5.57353	6.1859	6.01056
ASHGV40021880	0.0330479	0.999763	1.72829	up	noncoding	long noncoding	Reliable	T149676	G034713	RNA-seq: Iyer et al 2015	1141	chr17	+	46592123	46594499	TAGATGGACACAATTTGCAAGAGAAAGAGAATTCCTCTCATTTCTCACTCCCAGCCTGCC		intergenic							39.7189	22.0974	5.21535	4.426	50.2874	44.4826	24.3867	34.5993	13.6294	18.0633	5.24418	5.13647	5.26539	4.86873	4.38154	4.02775
ASHGV40060310	0.0364201	0.999763	3.18351	up	noncoding	long noncoding	Reliable	uc.310-	uc.310	UCR	229	chr10	-	114404222	114404451	GCCTGTCTCTCCTCTTCTTTTTCAAACCAAATTCTGCTTAAGAAAGATCTAACACTTCTT		intronic antisense	ENST00000432306	VTI1A		+	114207015	114497543	3604.95	991.412	11.4702	9.7996	4369.2	5676.04	769.593	1345.07	664.283	964.878	12.1351	11.6449	10.6307	9.49328	9.48871	10.4168
ASHGV40060310	0.0364201	0.999763	3.18351	up	noncoding	long noncoding	Reliable	uc.310-	uc.310	UCR	229	chr10	-	114404222	114404451	GCCTGTCTCTCCTCTTCTTTTTCAAACCAAATTCTGCTTAAGAAAGATCTAACACTTCTT		intronic antisense	NM_145206	VTI1A	vesicle transport through interaction with t-SNAREs 1A	+	114206755	114578504	3604.95	991.412	11.4702	9.7996	4369.2	5676.04	769.593	1345.07	664.283	964.878	12.1351	11.6449	10.6307	9.49328	9.48871	10.4168
ASHGV40004357	0.00125122	0.999763	2.7457	up	noncoding	long noncoding	Gold	NR_110108	CASC18	RefSeq	2521	chr12	+	106097980	106137841	CAGTTTCCAGGGTCTGTGTGTGGTGGGAAGCAAACTGGCCTGAGGTTCCATCCACTGGTA	101929110	intergenic							544.949	183.633	8.90486	7.44768	536.396	912.915	185.535	229.112	153.596	168.192	8.98928	9.14519	8.5801	7.32507	7.49588	7.5221
ASHGV40041449	0.0210203	0.999763	2.02013	up	noncoding	long noncoding	Reliable	TCONS_00009346	XLOC_004283	RNA-seq: Cabili et al 2011	885	chr5	+	8020149	8052115	ATGCTGAGTGGATTTGGATAAATGTTTACTGAAGACACACCCTGTGCCTGTCTTCCCTGT		intergenic							114.658	51.054	6.68759	5.67314	162.634	134.365	46.9767	53.3781	49.4702	50.3138	7.11134	6.59258	6.35883	5.46982	5.99253	5.55705
ASHGV40014556	0.0119189	0.999763	2.51969	up	noncoding	long noncoding	Reliable	ENST00000555595	CTD-2200A16.1	GENCODE	208	chr14	-	99791135	99798352	AACTGGTCCAGTGTGTTAATTTTATGTGCGTGTGTGTATAATAAATCATGTGAGCCCGCC		intergenic							221.204	89.5999	7.76308	6.42983	174.407	336.325	152.879	114.043	69.4869	85.2703	7.22058	7.79484	8.27383	6.45004	6.43296	6.40651
ASHGV40018543	0.0442247	0.999763	2.33315	up	noncoding	long noncoding	Reliable	T002808	G000470	RNA-seq: Iyer et al 2015	1128	chr1	-	9687962	9689630	GTATATTCTAGAATGGCATCTTTGGGCTTTGTGAGACTGGATGTTTCTGCGCTAAGAGTA		intergenic							22.0754	8.03795	4.11413	2.89185	38.0641	20.5107	7.65148	10.7696	5	8.34428	4.77711	4.07602	3.48925	3.18782	2.515	2.97273
ASHGV40027007	0.0061573	0.999763	2.9335	up	noncoding	long noncoding	Reliable	T192785	G044436	RNA-seq: Iyer et al 2015	1905	chr2	-	84419273	84423290	TTTAGAAACTTGACTCAATTCTAACTTTTCTGGAGTTCATATGTGTTCCCAATAGAGGAG		intergenic							19.1035	5.52144	4.06846	2.51583	30.2025	13.8447	13.2634	6.56432	5	5	4.39159	3.51205	4.30174	2.67403	2.515	2.35848
ASHGV40029385	0.0171618	0.999763	2.94124	up	noncoding	long noncoding	Reliable	T197556	G045566	RNA-seq: Iyer et al 2015	3206	chr2	+	118479821	118483255	CTTCAAACCACTTGTACCCTTGATAAATGAAAGTGTGTGTGAATCTCCCAAAAGTATGTT		intergenic							337.518	118.73	8.43239	6.87596	425.683	390.403	196.469	94.6234	113.775	147.793	8.62175	8.00273	8.67269	6.22205	7.09473	7.31111
ASHGV40021829	0.0465303	0.999763	1.59819	up	noncoding	long noncoding	Reliable	ENST00000592389	CTB-39G8.3	GENCODE	457	chr17	+	43474297	43474843	TGGCCTGGAGACCCTCAGCGAAGAGTCCTCTCTTCCCTTAACCAGGTTAACTCTCCTTAC		natural antisense	ENST00000442348	ARHGAP27		-	43472821	43507645	123.771	69.9816	6.79187	6.11543	163.558	158.482	49.2716	73.7158	53.7114	82.5176	7.1195	6.81866	6.43745	5.89638	6.09645	6.35348
ASHGV40021829	0.0465303	0.999763	1.59819	up	noncoding	long noncoding	Reliable	ENST00000592389	CTB-39G8.3	GENCODE	457	chr17	+	43474297	43474843	TGGCCTGGAGACCCTCAGCGAAGAGTCCTCTCTTCCCTTAACCAGGTTAACTCTCCTTAC		natural antisense	ENST00000455881	ARHGAP27		-	43472821	43487752	123.771	69.9816	6.79187	6.11543	163.558	158.482	49.2716	73.7158	53.7114	82.5176	7.1195	6.81866	6.43745	5.89638	6.09645	6.35348
ASHGV40021829	0.0465303	0.999763	1.59819	up	noncoding	long noncoding	Reliable	ENST00000592389	CTB-39G8.3	GENCODE	457	chr17	+	43474297	43474843	TGGCCTGGAGACCCTCAGCGAAGAGTCCTCTCTTCCCTTAACCAGGTTAACTCTCCTTAC		natural antisense	ENST00000528384	ARHGAP27		-	43472308	43483300	123.771	69.9816	6.79187	6.11543	163.558	158.482	49.2716	73.7158	53.7114	82.5176	7.1195	6.81866	6.43745	5.89638	6.09645	6.35348
ASHGV40021829	0.0465303	0.999763	1.59819	up	noncoding	long noncoding	Reliable	ENST00000592389	CTB-39G8.3	GENCODE	457	chr17	+	43474297	43474843	TGGCCTGGAGACCCTCAGCGAAGAGTCCTCTCTTCCCTTAACCAGGTTAACTCTCCTTAC		natural antisense	ENST00000532038	ARHGAP27		-	43471274	43487790	123.771	69.9816	6.79187	6.11543	163.558	158.482	49.2716	73.7158	53.7114	82.5176	7.1195	6.81866	6.43745	5.89638	6.09645	6.35348
ASHGV40021829	0.0465303	0.999763	1.59819	up	noncoding	long noncoding	Reliable	ENST00000592389	CTB-39G8.3	GENCODE	457	chr17	+	43474297	43474843	TGGCCTGGAGACCCTCAGCGAAGAGTCCTCTCTTCCCTTAACCAGGTTAACTCTCCTTAC		natural antisense	ENST00000532891	ARHGAP27		-	43472821	43507645	123.771	69.9816	6.79187	6.11543	163.558	158.482	49.2716	73.7158	53.7114	82.5176	7.1195	6.81866	6.43745	5.89638	6.09645	6.35348
ASHGV40021829	0.0465303	0.999763	1.59819	up	noncoding	long noncoding	Reliable	ENST00000592389	CTB-39G8.3	GENCODE	457	chr17	+	43474297	43474843	TGGCCTGGAGACCCTCAGCGAAGAGTCCTCTCTTCCCTTAACCAGGTTAACTCTCCTTAC		natural antisense	NM_001282290	ARHGAP27	Rho GTPase activating protein 27	-	43471267	43507663	123.771	69.9816	6.79187	6.11543	163.558	158.482	49.2716	73.7158	53.7114	82.5176	7.1195	6.81866	6.43745	5.89638	6.09645	6.35348
ASHGV40021829	0.0465303	0.999763	1.59819	up	noncoding	long noncoding	Reliable	ENST00000592389	CTB-39G8.3	GENCODE	457	chr17	+	43474297	43474843	TGGCCTGGAGACCCTCAGCGAAGAGTCCTCTCTTCCCTTAACCAGGTTAACTCTCCTTAC		natural antisense	NM_199282	ARHGAP27		-	43471267	43503012	123.771	69.9816	6.79187	6.11543	163.558	158.482	49.2716	73.7158	53.7114	82.5176	7.1195	6.81866	6.43745	5.89638	6.09645	6.35348
ASHGV40006134	0.0103364	0.999763	2.25143	up	noncoding	long noncoding	Reliable	T009379	G002018	RNA-seq: Iyer et al 2015	1964	chr1	-	43739760	43743672	AAACACTTAAGGCCTCATATTGAACTAGCATGTGAGCAAATGCGAAGGACTCAGGTCCCT		intergenic							15.4171	6.38675	3.79365	2.62281	20.1799	14.3034	11.768	9.16026	5	5	3.69342	3.56051	4.12701	2.99495	2.515	2.35848
ASHGV40056132	0.0375702	0.999763	3.54096	up	noncoding	long noncoding	Gold	NR_038861	TUNAR	RefSeq	3214	chr14	+	96343108	96391908	GCGCGTTCTCATGCTGTCTCTCTCTCTTTCCCTCCGCGCTGCCTCTCCGAGGTCCTCCCG	100507043	intergenic							17065.2	3960.41	13.4045	11.5804	21777.6	26639.9	2777.98	7892.36	2128.64	1860.25	14.1462	13.7232	12.344	12.0354	11.2081	11.4976
ASHGV40021916	0.0211678	0.999763	3.42535	up	noncoding	long noncoding	Reliable	ENST00000451776	AC002401.1	GENCODE	468	chr17	+	48212950	48223541	TCTCCTGTACCCCTCTGTTGTCTCTCTCCAATGTCTCTCAGCAAAAAGAGGAATTCCTCA		natural antisense	NM_032595	PPP1R9B	protein phosphatase 1 regulatory subunit 9B	-	48211098	48227878	1701.66	527.764	10.46	8.68375	2076.53	2620.42	408.041	974.959	244.557	363.776	11.0741	10.5595	9.74647	9.08033	8.12189	8.84903
ASHGV40043706	0.0295049	0.999763	1.95123	up	noncoding	long noncoding	Reliable	T306642	G071651	RNA-seq: Iyer et al 2015	1536	chr6	-	74378496	74391909	ATTCATTCCTCCCTTTTCCTGGAGGAGTAATTTCAGGGTTGTGTACATTCTCCCAACCTC		intergenic							102.362	53.8553	6.71867	5.75429	113.008	114.913	79.1647	55.3232	49.4911	56.7515	6.53882	6.39256	7.22464	5.51822	5.9935	5.75116
ASHGV40028943	0.0465303	0.999763	2.80349	up	noncoding	long noncoding	Reliable	T190914	G043960	RNA-seq: Iyer et al 2015	423	chr2	+	66995870	66996385	TGTTCAATGATAACTGAACTGGATGAAAACTCAGAGCCCTACTGCTTTCTTATTTACTTT		intergenic							28.33	9.81666	4.57724	3.09001	50.7217	19.4568	14.8116	16.1428	5	8.30715	5.25841	4.00337	4.46993	3.78761	2.515	2.96743
ASHGV40049778	0.0110882	0.999763	2.1433	up	noncoding	long noncoding	Reliable	T349533	G082468	RNA-seq: Iyer et al 2015	2004	chr8	-	110992100	111009028	ATCTTTTGTGAACTGGAACTCACCTTCTGTTTCATTATGTGGCAAGAATGACATCTATAG		intergenic							14.2165	5.17041	3.56343	2.46359	23.8025	10.7769	8.07002	5.51124	5	5	3.97961	3.14664	3.56402	2.5173	2.515	2.35848
ASHGV40005969	0.0311196	0.999763	2.24935	up	noncoding	long noncoding	Reliable	ENST00000451733	RP11-80H5.2	GENCODE	445	chr10	+	91405198	91410424	CCCAGCCAAAATGTGTTCATTTTGACCAGCTGTGTGTGTGTTTTAAATTAAAAGTTTGAA		natural antisense	NM_148977	PANK1	pantothenate kinase 1	-	91339253	91405329	247.189	114.329	7.91658	6.74708	180.558	386.074	174.936	154.849	92.7422	95.3966	7.27609	7.99163	8.48202	6.8362	6.81503	6.59
ASHGV40044944	0.00642372	0.999763	1.55589	up	noncoding	long noncoding	Reliable	T302081	G070540	RNA-seq: Iyer et al 2015	1353	chr6	+	33902701	33905768	GTCCTCCCTGTCACTGAGTTTGTAGAAGACAAATTTGAAGGCTCTTCATGCCATAACTTA		intergenic							415.705	281.065	8.67868	8.04094	459.19	577.573	210.353	367.356	225.371	250.469	8.73986	8.52413	8.77205	7.89378	8.0128	8.21625
ASHGV40008611	0.0474918	0.999763	3.33016	up	noncoding	long noncoding	Reliable	T060794	G014120	RNA-seq: Iyer et al 2015	10816	chr11	+	64410923	64428262	ATTGACCAAAAATGAGCTGTGTCATCTGTGTGTGTGCAGGACAGATGCTACCAAGATCCA		natural antisense	ENST00000377551	NRXN2		-	64373645	64481383	425.215	148.944	8.59267	6.85707	381.155	716.258	178.232	227.578	165.404	53.8496	8.44861	8.81519	8.5142	7.31566	7.59465	5.66091
ASHGV40008611	0.0474918	0.999763	3.33016	up	noncoding	long noncoding	Reliable	T060794	G014120	RNA-seq: Iyer et al 2015	10816	chr11	+	64410923	64428262	ATTGACCAAAAATGAGCTGTGTCATCTGTGTGTGTGCAGGACAGATGCTACCAAGATCCA		natural antisense	ENST00000409571	NRXN2		-	64373648	64481415	425.215	148.944	8.59267	6.85707	381.155	716.258	178.232	227.578	165.404	53.8496	8.44861	8.81519	8.5142	7.31566	7.59465	5.66091
ASHGV40008611	0.0474918	0.999763	3.33016	up	noncoding	long noncoding	Reliable	T060794	G014120	RNA-seq: Iyer et al 2015	10816	chr11	+	64410923	64428262	ATTGACCAAAAATGAGCTGTGTCATCTGTGTGTGTGCAGGACAGATGCTACCAAGATCCA		natural antisense	NM_015080	NRXN2	neurexin 2	-	64373645	64490660	425.215	148.944	8.59267	6.85707	381.155	716.258	178.232	227.578	165.404	53.8496	8.44861	8.81519	8.5142	7.31566	7.59465	5.66091
ASHGV40008611	0.0474918	0.999763	3.33016	up	noncoding	long noncoding	Reliable	T060794	G014120	RNA-seq: Iyer et al 2015	10816	chr11	+	64410923	64428262	ATTGACCAAAAATGAGCTGTGTCATCTGTGTGTGTGCAGGACAGATGCTACCAAGATCCA		natural antisense	NM_138732	NRXN2		-	64373645	64490660	425.215	148.944	8.59267	6.85707	381.155	716.258	178.232	227.578	165.404	53.8496	8.44861	8.81519	8.5142	7.31566	7.59465	5.66091
ASHGV40020411	0.0402959	0.999763	1.99463	up	noncoding	long noncoding	Gold	NR_110802	RUNDC3A-AS1	RefSeq	5081	chr17	-	42376941	42385799	TTGTTTCTGACCTGTGCTCCGTGGTGTCTCTGATCTCCCCCTGCCGCCAGGGGAAAGGAG	101926996	bidirectional	NM_001144825	RUNDC3A	RUN domain containing 3A	+	42385926	42396038	773.405	385.548	9.49788	8.50175	1088.81	956.714	274.689	475.893	370.19	310.561	10.0899	9.20962	9.19408	8.20311	8.70482	8.59733
ASHGV40020411	0.0402959	0.999763	1.99463	up	noncoding	long noncoding	Gold	NR_110802	RUNDC3A-AS1	RefSeq	5081	chr17	-	42376941	42385799	TTGTTTCTGACCTGTGCTCCGTGGTGTCTCTGATCTCCCCCTGCCGCCAGGGGAAAGGAG	101926996	bidirectional	NM_001144826	RUNDC3A		+	42385926	42395238	773.405	385.548	9.49788	8.50175	1088.81	956.714	274.689	475.893	370.19	310.561	10.0899	9.20962	9.19408	8.20311	8.70482	8.59733
ASHGV40020411	0.0402959	0.999763	1.99463	up	noncoding	long noncoding	Gold	NR_110802	RUNDC3A-AS1	RefSeq	5081	chr17	-	42376941	42385799	TTGTTTCTGACCTGTGCTCCGTGGTGTCTCTGATCTCCCCCTGCCGCCAGGGGAAAGGAG	101926996	bidirectional	NM_006695	RUNDC3A		+	42385926	42395238	773.405	385.548	9.49788	8.50175	1088.81	956.714	274.689	475.893	370.19	310.561	10.0899	9.20962	9.19408	8.20311	8.70482	8.59733
ASHGV40015706	0.00385756	0.999763	2.46716	up	noncoding	long noncoding	Reliable	T114423	G027026	RNA-seq: Iyer et al 2015	21497	chr15	-	38275039	38305507	TTTCTGCAGTATGATGACTGACAGGCATCCTTTGCCTTTGTCTCCATGAATCATATATAA		intergenic							47.1614	16.4263	5.4028	4.09995	63.9026	54.7028	22.8789	16.021	13.222	20.036	5.63543	5.41073	5.16224	3.77811	4.34599	4.17574
ASHGV40024962	0.0439781	0.999763	1.84874	up	noncoding	long noncoding	Reliable	T165585	G038466	RNA-seq: Iyer et al 2015	665	chr19	+	1403297	1407090	TTCTCTCTCTTTGGTAGTTCACTAACGGAAGGTATTTCTTCATGGTCCTAGCGTCCCTCT		intergenic							26.302	11.768	4.46697	3.58043	44.3688	22.4946	12.0426	15.4254	5.82299	14.0555	5.0336	4.20561	4.16171	3.7244	3.35704	3.65986
ASHGV40013951	0.0191056	0.999763	2.35577	up	noncoding	long noncoding	Reliable	T102770	G024212	RNA-seq: Iyer et al 2015	960	chr14	-	35371975	35383073	CCCTATCGTGTGTCTGTGGTGGTGGTTTTCTAAAGCCCTATGTTTTTCTGTCAGTGATAT		intergenic							1832.09	786.75	10.6002	9.36398	2057.62	2950.8	487.839	1309.69	519.892	530.668	11.0595	10.7276	10.0134	9.45532	9.15865	9.47798
ASHGV40021872	0.0394218	0.999763	15.3225	up	noncoding	long noncoding	Gold	NR_015407	LINC01139	RefSeq	1540	chr1	-	238643683	238649317	CTTCTTCATATTTAGTACTTTTACAATTTTAACAGTAAAATTAGTTTCATGTTTTATAGC	339535	intergenic							278.906	13.5105	7.25406	3.31648	710.014	76.184	50.522	7.03651	5	28.495	9.43791	5.84473	6.47954	2.7358	2.515	4.69865
ASHGV40053358	0.0244566	0.999763	1.81001	up	noncoding	long noncoding	Gold	NR_109806	LOC101928797	RefSeq	1320	chr9	+	120410883	120419304	TCTTTGAACCTTCAGGATTTTGCAGTGATGTCAAGGTTTACACCCATGTCTTCACTCCCA	101928797	intergenic							19.5089	8.75882	4.12359	3.2676	26.9561	19.3648	12.2058	8.03316	7.60338	10.6399	4.19404	3.99578	4.18095	2.86217	3.67493	3.26568
ASHGV40028735	0.030589	0.999763	3.3686	up	noncoding	long noncoding	Gold	ENST00000433893	AC007391.2	GENCODE	504	chr2	+	37552482	37553940	CTTTTTAAAAATAAAGCGGTCTCCTCCACTTTGGGTAAATCTTTCAGCACATTTGATCAA	101929542	bidirectional	ENST00000443187	PRKD3		-	37513374	37551951	15675.3	3366.67	13.37	11.6179	19355.2	24619.7	3050.93	4259.78	3270.7	2569.53	14.0228	13.6104	12.4769	11.0887	11.7996	11.9653
ASHGV40001777	0.00468548	0.999763	2.08149	up	noncoding	long noncoding	Reliable	ENST00000524942	RP11-810P12.5	GENCODE	788	chr11	-	61844748	61849656	ACAAAACCTGCCTGAGTGAACCTGGTTGCCATTCTAGCACAGAGATCCTGTCTCAAAAAA	100507521	intergenic							84.3651	38.8693	6.33782	5.2802	115.749	89.7969	47.5492	48.1558	31.7463	36.7058	6.57678	6.05727	6.37941	5.3251	5.43954	5.07596
ASHGV40001758	0.0411028	0.999763	1.55854	up	noncoding	long noncoding	Gold	ENST00000523658	RP11-402L5.1	GENCODE	648	chr8	-	100808842	100811415	AGTATAATAGCAAACATCCAATACAACCTCAACCATATTCATGTCCATCTTCATTCTCTC		intronic antisense	ENST00000395996	VPS13B		+	100025493	100889807	12.9798	7.793	3.50353	2.86333	17.8489	12.0259	9.06477	9.15909	5	9.21991	3.47763	3.30209	3.73087	2.99477	2.515	3.08024
ASHGV40001758	0.0411028	0.999763	1.55854	up	noncoding	long noncoding	Gold	ENST00000523658	RP11-402L5.1	GENCODE	648	chr8	-	100808842	100811415	AGTATAATAGCAAACATCCAATACAACCTCAACCATATTCATGTCCATCTTCATTCTCTC		intronic antisense	NM_017890	VPS13B	vacuolar protein sorting 13 homolog B (yeast)	+	100025493	100889814	12.9798	7.793	3.50353	2.86333	17.8489	12.0259	9.06477	9.15909	5	9.21991	3.47763	3.30209	3.73087	2.99477	2.515	3.08024
ASHGV40001758	0.0411028	0.999763	1.55854	up	noncoding	long noncoding	Gold	ENST00000523658	RP11-402L5.1	GENCODE	648	chr8	-	100808842	100811415	AGTATAATAGCAAACATCCAATACAACCTCAACCATATTCATGTCCATCTTCATTCTCTC		intronic antisense	NM_152564	VPS13B		+	100025493	100889814	12.9798	7.793	3.50353	2.86333	17.8489	12.0259	9.06477	9.15909	5	9.21991	3.47763	3.30209	3.73087	2.99477	2.515	3.08024
ASHGV40037198	0.0102494	0.999763	1.54063	up	noncoding	long noncoding	Reliable	T260549	G059929	RNA-seq: Iyer et al 2015	811	chr4	-	6728456	6730515	TTAAAAATGTTTCCACTGAAAGGTGAATAGTGCCTCACAAAACTCTGTCCTCCTCGCCCC		intergenic							34.7244	21.0209	5.04796	4.42444	43.2037	36.0905	24.8791	24.2341	13.8104	25.0183	4.99043	4.85588	5.29757	4.37419	4.39797	4.50116
ASHGV40015917	0.00402848	0.999763	1.73755	up	noncoding	long noncoding	Reliable	T117244	G027654	RNA-seq: Iyer et al 2015	1213	chr15	-	57938826	57942246	ATACAAATAGAACCAAACCACATGGATACCTGGCTGCTCCTGTACTTTCTTGGGGGTGAT		intronic antisense	ENST00000380560	GCOM1		+	57884113	57976696	134.987	74.7844	6.99998	6.20292	143.028	191.409	70.5223	81.6072	55.6471	87.0988	6.90364	7.05798	7.03831	6.02658	6.13734	6.44484
ASHGV40015917	0.00402848	0.999763	1.73755	up	noncoding	long noncoding	Reliable	T117244	G027654	RNA-seq: Iyer et al 2015	1213	chr15	-	57938826	57942246	ATACAAATAGAACCAAACCACATGGATACCTGGCTGCTCCTGTACTTTCTTGGGGGTGAT		intronic antisense	ENST00000380561	GCOM1		+	57884113	57998252	134.987	74.7844	6.99998	6.20292	143.028	191.409	70.5223	81.6072	55.6471	87.0988	6.90364	7.05798	7.03831	6.02658	6.13734	6.44484
ASHGV40015917	0.00402848	0.999763	1.73755	up	noncoding	long noncoding	Reliable	T117244	G027654	RNA-seq: Iyer et al 2015	1213	chr15	-	57938826	57942246	ATACAAATAGAACCAAACCACATGGATACCTGGCTGCTCCTGTACTTTCTTGGGGGTGAT		intronic antisense	ENST00000380563	POLR2M		+	57884230	58027793	134.987	74.7844	6.99998	6.20292	143.028	191.409	70.5223	81.6072	55.6471	87.0988	6.90364	7.05798	7.03831	6.02658	6.13734	6.44484
ASHGV40015917	0.00402848	0.999763	1.73755	up	noncoding	long noncoding	Reliable	T117244	G027654	RNA-seq: Iyer et al 2015	1213	chr15	-	57938826	57942246	ATACAAATAGAACCAAACCACATGGATACCTGGCTGCTCCTGTACTTTCTTGGGGGTGAT		intronic antisense	ENST00000380568	GCOM1		+	57884230	58006943	134.987	74.7844	6.99998	6.20292	143.028	191.409	70.5223	81.6072	55.6471	87.0988	6.90364	7.05798	7.03831	6.02658	6.13734	6.44484
ASHGV40015917	0.00402848	0.999763	1.73755	up	noncoding	long noncoding	Reliable	T117244	G027654	RNA-seq: Iyer et al 2015	1213	chr15	-	57938826	57942246	ATACAAATAGAACCAAACCACATGGATACCTGGCTGCTCCTGTACTTTCTTGGGGGTGAT		intronic antisense	ENST00000380569	GCOM1		+	57884105	58006943	134.987	74.7844	6.99998	6.20292	143.028	191.409	70.5223	81.6072	55.6471	87.0988	6.90364	7.05798	7.03831	6.02658	6.13734	6.44484
ASHGV40015917	0.00402848	0.999763	1.73755	up	noncoding	long noncoding	Reliable	T117244	G027654	RNA-seq: Iyer et al 2015	1213	chr15	-	57938826	57942246	ATACAAATAGAACCAAACCACATGGATACCTGGCTGCTCCTGTACTTTCTTGGGGGTGAT		intronic antisense	ENST00000396180	GCOM1		+	57884113	57976696	134.987	74.7844	6.99998	6.20292	143.028	191.409	70.5223	81.6072	55.6471	87.0988	6.90364	7.05798	7.03831	6.02658	6.13734	6.44484
ASHGV40015917	0.00402848	0.999763	1.73755	up	noncoding	long noncoding	Reliable	T117244	G027654	RNA-seq: Iyer et al 2015	1213	chr15	-	57938826	57942246	ATACAAATAGAACCAAACCACATGGATACCTGGCTGCTCCTGTACTTTCTTGGGGGTGAT		intronic antisense	ENST00000461709	MYZAP		+	57925861	57976989	134.987	74.7844	6.99998	6.20292	143.028	191.409	70.5223	81.6072	55.6471	87.0988	6.90364	7.05798	7.03831	6.02658	6.13734	6.44484
ASHGV40015917	0.00402848	0.999763	1.73755	up	noncoding	long noncoding	Reliable	T117244	G027654	RNA-seq: Iyer et al 2015	1213	chr15	-	57938826	57942246	ATACAAATAGAACCAAACCACATGGATACCTGGCTGCTCCTGTACTTTCTTGGGGGTGAT		intronic antisense	ENST00000572390	GCOM1		+	57884113	57977560	134.987	74.7844	6.99998	6.20292	143.028	191.409	70.5223	81.6072	55.6471	87.0988	6.90364	7.05798	7.03831	6.02658	6.13734	6.44484
ASHGV40015917	0.00402848	0.999763	1.73755	up	noncoding	long noncoding	Reliable	T117244	G027654	RNA-seq: Iyer et al 2015	1213	chr15	-	57938826	57942246	ATACAAATAGAACCAAACCACATGGATACCTGGCTGCTCCTGTACTTTCTTGGGGGTGAT		intronic antisense	ENST00000574161	GCOM1		+	57884113	57977560	134.987	74.7844	6.99998	6.20292	143.028	191.409	70.5223	81.6072	55.6471	87.0988	6.90364	7.05798	7.03831	6.02658	6.13734	6.44484
ASHGV40015917	0.00402848	0.999763	1.73755	up	noncoding	long noncoding	Reliable	T117244	G027654	RNA-seq: Iyer et al 2015	1213	chr15	-	57938826	57942246	ATACAAATAGAACCAAACCACATGGATACCTGGCTGCTCCTGTACTTTCTTGGGGGTGAT		intronic antisense	ENST00000587652	GCOM1		+	57884211	58006887	134.987	74.7844	6.99998	6.20292	143.028	191.409	70.5223	81.6072	55.6471	87.0988	6.90364	7.05798	7.03831	6.02658	6.13734	6.44484
ASHGV40015917	0.00402848	0.999763	1.73755	up	noncoding	long noncoding	Reliable	T117244	G027654	RNA-seq: Iyer et al 2015	1213	chr15	-	57938826	57942246	ATACAAATAGAACCAAACCACATGGATACCTGGCTGCTCCTGTACTTTCTTGGGGGTGAT		intronic antisense	NM_001018090	GCOM1	GRINL1A complex locus 1	+	57884101	58009755	134.987	74.7844	6.99998	6.20292	143.028	191.409	70.5223	81.6072	55.6471	87.0988	6.90364	7.05798	7.03831	6.02658	6.13734	6.44484
ASHGV40015917	0.00402848	0.999763	1.73755	up	noncoding	long noncoding	Reliable	T117244	G027654	RNA-seq: Iyer et al 2015	1213	chr15	-	57938826	57942246	ATACAAATAGAACCAAACCACATGGATACCTGGCTGCTCCTGTACTTTCTTGGGGGTGAT		intronic antisense	NM_001018091	GCOM1		+	57884101	58009755	134.987	74.7844	6.99998	6.20292	143.028	191.409	70.5223	81.6072	55.6471	87.0988	6.90364	7.05798	7.03831	6.02658	6.13734	6.44484
ASHGV40015917	0.00402848	0.999763	1.73755	up	noncoding	long noncoding	Reliable	T117244	G027654	RNA-seq: Iyer et al 2015	1213	chr15	-	57938826	57942246	ATACAAATAGAACCAAACCACATGGATACCTGGCTGCTCCTGTACTTTCTTGGGGGTGAT		intronic antisense	NM_001018100	MYZAP	myocardial zonula adherens protein	+	57884101	57977562	134.987	74.7844	6.99998	6.20292	143.028	191.409	70.5223	81.6072	55.6471	87.0988	6.90364	7.05798	7.03831	6.02658	6.13734	6.44484
ASHGV40015917	0.00402848	0.999763	1.73755	up	noncoding	long noncoding	Reliable	T117244	G027654	RNA-seq: Iyer et al 2015	1213	chr15	-	57938826	57942246	ATACAAATAGAACCAAACCACATGGATACCTGGCTGCTCCTGTACTTTCTTGGGGGTGAT		intronic antisense	NM_001285900	GCOM1		+	57884101	58009755	134.987	74.7844	6.99998	6.20292	143.028	191.409	70.5223	81.6072	55.6471	87.0988	6.90364	7.05798	7.03831	6.02658	6.13734	6.44484
ASHGV40015917	0.00402848	0.999763	1.73755	up	noncoding	long noncoding	Reliable	T117244	G027654	RNA-seq: Iyer et al 2015	1213	chr15	-	57938826	57942246	ATACAAATAGAACCAAACCACATGGATACCTGGCTGCTCCTGTACTTTCTTGGGGGTGAT		intronic antisense	NM_152451	MYZAP		+	57884101	57977562	134.987	74.7844	6.99998	6.20292	143.028	191.409	70.5223	81.6072	55.6471	87.0988	6.90364	7.05798	7.03831	6.02658	6.13734	6.44484
ASHGV40042708	0.0175963	0.999763	3.63084	up	noncoding	long noncoding	Reliable	TCONS_00001215	XLOC_000482	RNA-seq: Cabili et al 2011	600	chr1	+	181904061	181906113	AGGTACTTTCAAACCTCACTGTTGATTTTGACAACCTGAAAGCCCACAACTGGGGGTGAA		intergenic							64.9452	17.9704	5.94601	4.0857	105.162	46.427	43.246	27.0812	6.89285	19.9371	6.42532	5.19142	6.22128	4.53541	3.55303	4.16867
ASHGV40059417	0.0215633	0.999763	1.58473	up	noncoding	long noncoding	Reliable	TCONS_00010505	XLOC_005024	RNA-seq: Cabili et al 2011	745	chr5	-	139531023	139532171	GCCTGGCCTGACCCCTCCAGGGAGCCTTGCTGACCCCTCCACGACTCAAGCTGCATTGGC		intergenic							705.832	523.854	9.50981	8.84557	775.269	926.741	415.484	784.479	431.186	355.897	9.58938	9.16794	9.77211	8.81689	8.9062	8.81362
ASHGV40043755	0.00400419	0.999763	4.04673	up	noncoding	long noncoding	Reliable	GSE61474_TCONS_00290856	GSE61474_XLOC_055180	RNA-seq: Clark et al 2015	2428	chr6	-	82553423	82648175	ATCTCAGCTTCTGCTTTGCAAATGAGTTGAAAGCTTAAGGATTTGACCCCAACTTTCAAA		intergenic							29.6985	5.47915	4.58738	2.57062	47.6121	30.7898	10.6936	5.90038	5	5.53706	5.14414	4.63962	3.97837	2.57439	2.515	2.62248
ASHGV40008147	0.0163078	0.999763	1.9681	up	noncoding	long noncoding	Reliable	T012351	G002617	RNA-seq: Iyer et al 2015	1241	chr1	-	63430777	63432660	CCATCTGAAACCCTCTGGGAATGAATCATTCTGGAGAGCCTAATCTTCCTGATAACATTA		intergenic							13.3935	5.39417	3.50221	2.52541	21.6939	10.1886	8.29782	5	5	6.18252	3.82323	3.07906	3.60435	2.34696	2.515	2.71427
ASHGV40002192	0.0203668	0.999763	2.22706	up	noncoding	long noncoding	Reliable	ENST00000559756	AC074212.5	GENCODE	1402	chr19	+	46268042	46272311	GGCTTCAGTGGCAAGGTAGCCATGTTTTGCAACTTTGGGAAGTTCCTCCCTCCCTCTCTT		natural antisense	ENST00000560160	SIX5		-	46268146	46271885	633.086	311.78	9.28782	8.13268	890.55	726.152	282.557	425.666	297.857	211.818	9.79427	8.83535	9.23384	8.06737	8.39569	7.93498
ASHGV40002192	0.0203668	0.999763	2.22706	up	noncoding	long noncoding	Reliable	ENST00000559756	AC074212.5	GENCODE	1402	chr19	+	46268042	46272311	GGCTTCAGTGGCAAGGTAGCCATGTTTTGCAACTTTGGGAAGTTCCTCCCTCCCTCTCTT		natural antisense	ENST00000560168	SIX5		-	46268650	46272113	633.086	311.78	9.28782	8.13268	890.55	726.152	282.557	425.666	297.857	211.818	9.79427	8.83535	9.23384	8.06737	8.39569	7.93498
ASHGV40002192	0.0203668	0.999763	2.22706	up	noncoding	long noncoding	Reliable	ENST00000559756	AC074212.5	GENCODE	1402	chr19	+	46268042	46272311	GGCTTCAGTGGCAAGGTAGCCATGTTTTGCAACTTTGGGAAGTTCCTCCCTCCCTCTCTT		natural antisense	NM_175875	SIX5	SIX homeobox 5	-	46268042	46272497	633.086	311.78	9.28782	8.13268	890.55	726.152	282.557	425.666	297.857	211.818	9.79427	8.83535	9.23384	8.06737	8.39569	7.93498
ASHGV40057770	0.0026737	0.999763	3.25525	up	noncoding	long noncoding	Reliable	ENST00000539897	RP11-804A23.2	GENCODE	501	chr11	-	60603468	60610438	TGAATCTGAAAATTATCCTTTGAGGAAGGCTGAGCAAGAATTAATTCCCCCATTTTACAG		natural antisense	NM_024098	CCDC86	coiled-coil domain containing 86	+	60609428	60618561	24.3875	6.46077	4.40222	2.69945	39.4735	20.5072	13.1818	8.58684	5	5.79546	4.83793	4.07569	4.29304	2.92481	2.515	2.65856
ASHGV40060309	0.0375788	0.999763	3.03025	up	noncoding	long noncoding	Reliable	uc.31+	uc.31	UCR	253	chr1	+	88928017	88928270	TAAAAATGGGCACAATAACAGCAAATTTCATCAAGCCGCGCTCTCTGATTAATCTGCTCT		intergenic							85.9023	28.945	6.39722	4.79778	123.165	80.0785	54.4631	17.2105	25.2443	44.38	6.67167	5.91002	6.60998	3.8822	5.15179	5.35935
ASHGV40058038	0.027139	0.999763	1.61558	up	noncoding	long noncoding	Reliable	T044681	G010342	RNA-seq: Iyer et al 2015	2678	chr10	+	80229160	80233463	CAGGCACTCGTCCTAGAATCTGATCTTGCTTCTGTGATTTCGAGAGGTCAGGAAGCGACA		intergenic							11.7784	6.17831	3.31187	2.61982	15.8652	13.0512	6.41877	5	5	8.53492	3.27274	3.42465	3.23823	2.34696	2.515	2.99752
ASHGV40050466	0.0362224	0.999763	4.60977	up	noncoding	long noncoding	Reliable	T341469	G080147	RNA-seq: Iyer et al 2015	1033	chr8	+	30717510	30752765	ATGTAGTATAATGACTTAGATGTCAACCTTGCACAAAATGACTGTCAACAGTGAGCCACG		intergenic							61.6403	15.0518	5.8032	3.59851	108.723	38.0091	38.1889	19.7848	5	20.3705	6.47556	4.92445	6.0096	4.0813	2.515	4.19923
ASHGV40012248	0.0114055	0.999763	1.94721	up	noncoding	long noncoding	Reliable	T089725	G020789	RNA-seq: Iyer et al 2015	155	chr12	+	131797039	131801259	AATGAATTCACCCCAGACTACATTGTCATCTCCTGGGGACACGTTTAAATCGCCTTCTGT		intergenic							27.1519	12.413	4.64027	3.67886	39.6271	23.4463	18.3823	13.5941	7.2102	16.4347	4.84468	4.26292	4.81319	3.53763	3.61098	3.88796
ASHGV40041894	0.0430729	0.999763	2.573	up	noncoding	long noncoding	Reliable	T025202	G005510	RNA-seq: Iyer et al 2015	4428	chr1	+	172648706	172749250	TAACCATCAAAACAAGCAAGTGCTACCCAGAAGTGTTTGTGTGTGCGTATGTGTGCGTTG		intergenic							516.848	212.747	8.77642	7.41297	448.431	930.244	171.87	346.378	197.169	94.694	8.69993	9.17157	8.45776	7.82425	7.83477	6.57988
ASHGV40032949	0.000739921	0.999763	1.58445	up	noncoding	pseudogene	Gold	NR_024593	POM121L10P	RefSeq	9547	chr22	-	25041132	25055114	TAAAATGCCGACCACGGCAGAGGGGTTACAGCTCAGGTTCCCACACCTCGCTTTTCACAG	646074	intergenic							38.0483	21.1951	5.10679	4.4428	49.1195	44.7221	20.3033	24.8528	14.8969	23.8356	5.2014	5.14325	4.97571	4.41308	4.48693	4.42841
ASHGV40031494	0.0476973	0.999763	1.58395	up	noncoding	long noncoding	Gold	NR_034152	LOC149950	RefSeq	867	chr20	+	31175280	31196694	AAGGTGGATAAGACTGCAGAGAGCAGGGAGCATGAAGCACCTTGCCCAAGGTCTCACCAG	149950	exon sense-overlapping	ENST00000375671	RP11-410N8.4		+	31189438	31196571	13.7211	7.63796	3.51	2.84648	21.2898	13.1193	6.75424	8.09178	5	9.82211	3.79017	3.4327	3.30713	2.86888	2.515	3.15555
ASHGV40028156	0.0479962	0.999763	2.93918	up	noncoding	long noncoding	Reliable	T209065	G048348	RNA-seq: Iyer et al 2015	3981	chr2	-	228264250	228281054	TAAAGAGTGCCAATGCTGAGAGTATGCCTTTAAAACCCCATTTTGGCCATTTCTCAAGAA		intergenic							27.899	10.0083	4.67362	3.11821	42.845	17.4676	23.3843	15.8398	5	9.18512	4.97633	3.84732	5.19723	3.76292	2.515	3.07671
ASHGV40026794	0.04124	0.999763	2.47638	up	noncoding	long noncoding	Reliable	T190018	G043716	RNA-seq: Iyer et al 2015	1376	chr2	-	60443170	60446101	AATGGGCTTATGTATTTATTAGCAGAGTCCATTTAAACCCAGGAAGGTCGATGCTTTTTT		intergenic							15.6342	5	3.71504	2.40681	27.2579	8.14259	11.5021	5	5	5	4.21064	2.84277	4.09172	2.34696	2.515	2.35848
ASHGV40024146	0.0470209	0.999763	2.77751	up	noncoding	long noncoding	Reliable	T171686	G039856	RNA-seq: Iyer et al 2015	2916	chr19	-	22499719	22503432	GAGAAACACTTAAAAGTTTTGCCAAATCCTTTGAATTTGTAGCGTTCCTCTCCACTATAA		natural antisense	ENST00000357491	ZNF729		+	22469251	22499951	123.384	47.3033	6.9838	5.51	157.226	125.623	87.3028	29.4096	57.6249	54.8754	7.05431	6.50685	7.39023	4.6524	6.18235	5.69526
ASHGV40024146	0.0470209	0.999763	2.77751	up	noncoding	long noncoding	Reliable	T171686	G039856	RNA-seq: Iyer et al 2015	2916	chr19	-	22499719	22503432	GAGAAACACTTAAAAGTTTTGCCAAATCCTTTGAATTTGTAGCGTTCCTCTCCACTATAA		natural antisense	NM_001242680	ZNF729	zinc finger protein 729	+	22469251	22499978	123.384	47.3033	6.9838	5.51	157.226	125.623	87.3028	29.4096	57.6249	54.8754	7.05431	6.50685	7.39023	4.6524	6.18235	5.69526
ASHGV40019242	0.0254956	0.999763	1.89071	up	noncoding	long noncoding	Reliable	T133861	G031492	RNA-seq: Iyer et al 2015	1490	chr16	+	65880835	65884060	ACTGGCATTTGGCTCTTAATTTTTGGCTGGCTGTTTTTTGAAATCCTCCACTTGAGGATC		intergenic							102.196	48.9974	6.51349	5.59456	154.299	109.898	42.3899	61.6159	37.741	47.6354	7.02145	6.33154	6.18749	5.65992	5.65147	5.47231
ASHGV40050798	0.020992	0.999763	1.96447	up	noncoding	long noncoding	Reliable	T345721	G081373	RNA-seq: Iyer et al 2015	861	chr8	+	71869449	71978418	CTCTGGTGTTTCCTCAAGCCATCAGGTTTTCTGGTACTTGATCTTTATTTTTAATAGCTT		intergenic							33.5603	15.2383	4.92532	3.95118	46.2835	35.8235	18.5741	13.1002	10.3213	22.2934	5.10027	4.84552	4.83016	3.48221	4.04092	4.3304
ASHGV40034177	0.0316046	0.999763	2.7161	up	noncoding	long noncoding	Reliable	T240205	G055306	RNA-seq: Iyer et al 2015	1357	chr3	-	37489751	37493465	TGTGTGTTTGTGTGTTTCTTAGGGAAAGATCCACAGATTTCAACAGATTCTTTAAAGGTA		bidirectional	ENST00000422441	ITGA9		+	37493605	37671010	279.338	109.303	7.9382	6.49666	232.703	490.519	114.792	187.172	85.0489	55.6867	7.67809	8.30552	7.83098	7.06978	6.69961	5.72059
ASHGV40034177	0.0316046	0.999763	2.7161	up	noncoding	long noncoding	Reliable	T240205	G055306	RNA-seq: Iyer et al 2015	1357	chr3	-	37489751	37493465	TGTGTGTTTGTGTGTTTCTTAGGGAAAGATCCACAGATTTCAACAGATTCTTTAAAGGTA		bidirectional	NM_002207	ITGA9	integrin subunit alpha 9	+	37493812	37861281	279.338	109.303	7.9382	6.49666	232.703	490.519	114.792	187.172	85.0489	55.6867	7.67809	8.30552	7.83098	7.06978	6.69961	5.72059
ASHGV40058398	0.0245225	0.999763	1.90984	up	noncoding	long noncoding	Reliable	T163015	G037712	RNA-seq: Iyer et al 2015	298	chr18	-	57391670	57421103	TTATTTCCTTCTTGGAAGATGTGGATTTACTCCCTTCTCACGCAGGCTAAAGGAGCAGCA		intergenic							22.798	10.7424	4.42649	3.49303	27.4516	21.0985	19.8437	12.1956	6.68977	13.3418	4.22346	4.11787	4.93813	3.37112	3.52088	3.5871
ASHGV40005624	0.0292754	0.999763	2.31828	up	noncoding	long noncoding	Gold	ENST00000423256	RP11-563N6.6	GENCODE	273	chr10	+	50086066	50086694	TGCTGTCCTTATACCTGCATAACCAAAGCTTCCAGACACAGAGCACATTTCCATCATGTG		intron sense-overlapping	ENST00000265453	WDFY4		+	50029137	50191001	22.0954	9.92969	4.32869	3.11563	30.0925	21.5298	14.664	9.98689	5	14.8022	4.38615	4.14524	4.45468	3.09562	2.515	3.73628
ASHGV40005624	0.0292754	0.999763	2.31828	up	noncoding	long noncoding	Gold	ENST00000423256	RP11-563N6.6	GENCODE	273	chr10	+	50086066	50086694	TGCTGTCCTTATACCTGCATAACCAAAGCTTCCAGACACAGAGCACATTTCCATCATGTG		intron sense-overlapping	ENST00000325239	WDFY4		+	49917750	50191000	22.0954	9.92969	4.32869	3.11563	30.0925	21.5298	14.664	9.98689	5	14.8022	4.38615	4.14524	4.45468	3.09562	2.515	3.73628
ASHGV40005624	0.0292754	0.999763	2.31828	up	noncoding	long noncoding	Gold	ENST00000423256	RP11-563N6.6	GENCODE	273	chr10	+	50086066	50086694	TGCTGTCCTTATACCTGCATAACCAAAGCTTCCAGACACAGAGCACATTTCCATCATGTG		intron sense-overlapping	ENST00000413659	WDFY4		+	49917750	50191000	22.0954	9.92969	4.32869	3.11563	30.0925	21.5298	14.664	9.98689	5	14.8022	4.38615	4.14524	4.45468	3.09562	2.515	3.73628
ASHGV40005624	0.0292754	0.999763	2.31828	up	noncoding	long noncoding	Gold	ENST00000423256	RP11-563N6.6	GENCODE	273	chr10	+	50086066	50086694	TGCTGTCCTTATACCTGCATAACCAAAGCTTCCAGACACAGAGCACATTTCCATCATGTG		intron sense-overlapping	NM_020945	WDFY4	WDFY family member 4	+	49893517	50191001	22.0954	9.92969	4.32869	3.11563	30.0925	21.5298	14.664	9.98689	5	14.8022	4.38615	4.14524	4.45468	3.09562	2.515	3.73628
ASHGV40040500	0.0462789	0.999763	3.04662	up	noncoding	long noncoding	Reliable	T285341	G066586	RNA-seq: Iyer et al 2015	3690	chr5	-	85436631	85802627	GGTGTGTGTAGTGTTTTATAATTTTTATTTAGGTCAAGTTGGTCAATAGTGTTGCTCAGG		intergenic							468.437	152.253	8.8253	7.21809	278.288	748.766	378.257	152.851	110.707	193.201	7.95856	8.87743	9.63992	6.82147	7.06197	7.77084
ASHGV40046421	0.0447543	0.999763	2.24155	up	noncoding	long noncoding	Reliable	T322254	G075494	RNA-seq: Iyer et al 2015	1701	chr7	-	42387752	42390515	CTTATCTATTGAGATGTGAAGTAATTTTATATCCTGTCTCCCTCTCTTTCTGATGAGACC		intergenic							55348.8	16777.7	15.284	14.1195	71569.2	78430.1	16047.3	18502.3	17286.6	14544.1	15.6739	15.3419	14.8363	13.4969	14.2899	14.5718
ASHGV40022413	0.0476083	0.999763	2.23692	up	noncoding	long noncoding	Reliable	T157715	G036329	RNA-seq: Iyer et al 2015	1130	chr18	-	2441011	2443362	CCTGAAGAATGTATGTGTATGTGTAAGTGCATGGTATGCATGTGTATATGAAATTGGAAT		intergenic							28.8067	10.4801	4.6179	3.45639	26.9684	44.0103	15.4415	16.3492	7.92188	7.16927	4.19513	5.1225	4.53606	3.80516	3.72477	2.83922
ASHGV40058090	0.0107043	0.999763	1.87267	up	noncoding	long noncoding	Reliable	T064895	G014944	RNA-seq: Iyer et al 2015	12051	chr11	+	81625200	81693275	ATTACGTTGTGATAGCATGTCTCCTTAGGCTGCTCTCGGCTTTGCTTCAGTATAGAAGAG		intergenic							138.285	73.628	7.09677	6.19167	180.83	154.884	79.1404	76.5489	61.028	83.3071	7.27813	6.78783	7.22434	5.9459	6.25988	6.36921
ASHGV40014368	0.0111451	0.999763	2.01162	up	noncoding	long noncoding	Reliable	T108005	G025506	RNA-seq: Iyer et al 2015	1886	chr14	-	80633440	80655749	TTAATCAAGGAGAATGTTTTTACCCTGTCTTAAAGGCTTTTAGGCAGTCTAGTCCATCAG		intergenic							14.2202	5.66631	3.5687	2.56035	17.1235	18.4646	7.07232	5	5	6.99894	3.40723	3.92585	3.37304	2.34696	2.515	2.81909
ASHGV40038910	0.00531251	0.999763	2.44607	up	noncoding	long noncoding	Reliable	T264932	G061155	RNA-seq: Iyer et al 2015	5684	chr4	+	55938914	55944715	TCTCTAAAGTGCTTAGAATATAATATGAAAAAGTGTTGGGGGGTGTGTGTGGAGGGATGT		natural antisense	NM_002253	KDR	kinase insert domain receptor	-	55944425	55991762	823.848	350.087	9.60441	8.31394	874.762	1264.73	332.056	435.281	381.867	233.114	9.76587	9.59116	9.45619	8.0949	8.74718	8.09974
ASHGV40046485	0.0288657	0.999763	1.73641	up	noncoding	long noncoding	Reliable	T323494	G075702	RNA-seq: Iyer et al 2015	3484	chr7	-	47271084	47277140	ACTGAGCTAAAATGTACATCTCCATACCTCACTGTTACTGTATGTAGAGACAGAGGTAAT		intergenic							13.5972	6.17307	3.4589	2.6628	20.3691	15.0481	5.37432	8.08236	5	5.43684	3.70873	3.63418	3.03379	2.868	2.515	2.60539
ASHGV40030318	0.0137204	0.999763	3.41266	up	noncoding	long noncoding	Reliable	ENST00000605740	RP11-785G17.1	GENCODE	1543	chr2	+	237276202	237277745	CGGACCTTTATAGGTTCATATGATTCTCTCTTGATCTGTATCTGAATCTGGAGTAAAAAT		natural antisense	ENST00000309507	IQCA1		-	237232795	237416092	40.9941	10.4859	5.18361	3.41272	70.8057	28.3718	23.8048	10.3787	5.44295	15.6361	5.79904	4.52814	5.22366	3.13878	3.28019	3.81918
ASHGV40030318	0.0137204	0.999763	3.41266	up	noncoding	long noncoding	Reliable	ENST00000605740	RP11-785G17.1	GENCODE	1543	chr2	+	237276202	237277745	CGGACCTTTATAGGTTCATATGATTCTCTCTTGATCTGTATCTGAATCTGGAGTAAAAAT		natural antisense	NM_001270584	IQCA1		-	237232789	237416178	40.9941	10.4859	5.18361	3.41272	70.8057	28.3718	23.8048	10.3787	5.44295	15.6361	5.79904	4.52814	5.22366	3.13878	3.28019	3.81918
ASHGV40030318	0.0137204	0.999763	3.41266	up	noncoding	long noncoding	Reliable	ENST00000605740	RP11-785G17.1	GENCODE	1543	chr2	+	237276202	237277745	CGGACCTTTATAGGTTCATATGATTCTCTCTTGATCTGTATCTGAATCTGGAGTAAAAAT		natural antisense	NM_001270585	IQCA1		-	237232789	237412340	40.9941	10.4859	5.18361	3.41272	70.8057	28.3718	23.8048	10.3787	5.44295	15.6361	5.79904	4.52814	5.22366	3.13878	3.28019	3.81918
ASHGV40030318	0.0137204	0.999763	3.41266	up	noncoding	long noncoding	Reliable	ENST00000605740	RP11-785G17.1	GENCODE	1543	chr2	+	237276202	237277745	CGGACCTTTATAGGTTCATATGATTCTCTCTTGATCTGTATCTGAATCTGGAGTAAAAAT		natural antisense	NM_024726	IQCA1	IQ motif containing with AAA domain 1	-	237232789	237416178	40.9941	10.4859	5.18361	3.41272	70.8057	28.3718	23.8048	10.3787	5.44295	15.6361	5.79904	4.52814	5.22366	3.13878	3.28019	3.81918
ASHGV40012897	0.0331966	0.999763	1.52508	up	noncoding	long noncoding	Reliable	T098332	G023194	RNA-seq: Iyer et al 2015	686	chr13	-	103122559	103134011	CACAATGCTAAGATTTTGCTCGGATGATCTCTGTCGACCCCTGAAAACAAAAATAAAAGT		intergenic							16.8894	9.46979	3.93108	3.3222	19.576	18.624	12.4682	10.3282	5.89414	12.187	3.64355	3.93756	4.21214	3.13405	3.37324	3.4593
ASHGV40044834	0.046743	0.999763	2.13426	up	noncoding	long noncoding	Reliable	T300461	G070247	RNA-seq: Iyer et al 2015	1375	chr6	+	30495217	30500535	GGAATTTATAGAAACACTCCCTCTAGTGTGCAAAAAAGTAAGTACAAGAATTTTTGGGGT		intergenic							15.9153	6.89079	3.80437	2.71063	24.0265	11.9411	11.7782	5	5	10.6724	3.9945	3.29058	4.12802	2.34696	2.515	3.26994
ASHGV40003427	0.0469019	0.999763	2.94375	up	noncoding	pseudogene	Gold	NR_003952	ZNF733P	RefSeq	1783	chr7	-	62751669	62764434	TTAGAGAACTACAGAAACTTGGTCTCCCTGGTTACGCATTCCCATTTCACCCAAGACCTT	643955	intergenic							16520.4	4512.83	13.6517	12.094	18525.3	25219.4	5816.4	4530.73	4037.01	4970.74	13.9475	13.6508	13.3567	11.1818	12.1125	12.9877
ASHGV40043842	0.040255	0.999763	1.74798	up	noncoding	long noncoding	Reliable	T308242	G072118	RNA-seq: Iyer et al 2015	3286	chr6	-	94599061	94672997	AATGTCATCAATGTGTGTGTCAGTGAGGAGGGTGGAAGAGAATTCCCCCAAACTGCAAAT		intergenic							33.3143	15.6018	4.8163	4.01061	43.2777	42.8016	13.8635	20.8112	11.421	14.5732	4.99366	5.08611	4.36915	4.15531	4.16125	3.71527
ASHGV40047032	0.0378724	0.999763	2.78229	up	noncoding	long noncoding	Reliable	T331872	G077775	RNA-seq: Iyer et al 2015	2290	chr7	-	117902616	117905411	GCTGGTGTCCTCCCTACTCTCTATTACAATGCACTGAATTTATGTAAAATAAATAACTCT		intergenic							2799.38	947.439	11.2631	9.78686	3784.44	3727.5	886.18	1009.96	1087.59	744.771	11.9422	11.0466	10.8006	9.12509	10.2249	10.0106
ASHGV40056721	0.0462023	0.999763	2.0535	up	noncoding	long noncoding	Reliable	TCONS_00004570	XLOC_002477	RNA-seq: Cabili et al 2011	712	chr2	-	214101740	214103567	CTATGATGGCAGAAAATCAAGACTTGGAGGAGACTGTTATATAAAGTTTCTCTAACATTC		intergenic							14.7433	5.50144	3.55116	2.51307	27.253	9.57032	7.40648	6.50433	5	5	4.2105	3.00422	3.43876	2.66574	2.515	2.35848
ASHGV40047343	0.031186	0.999763	1.79409	up	noncoding	long noncoding	Reliable	uc003wll.1	AK127966	UCSC_knowngene	2470	chr7	-	153752669	153756646	TGCCTCCCTCCACCCGCAATGGGAGTCCCAAGAGTCAGGGGGGAAGAGGGGATGGATCTC		intronic antisense	NM_001039350	DPP6		+	153584181	154686000	121.177	71.0698	6.95783	6.11458	140.618	135.763	87.1515	85.9398	64.3525	62.917	6.8791	6.60613	7.38826	6.09577	6.33211	5.91585
ASHGV40047343	0.031186	0.999763	1.79409	up	noncoding	long noncoding	Reliable	uc003wll.1	AK127966	UCSC_knowngene	2470	chr7	-	153752669	153756646	TGCCTCCCTCCACCCGCAATGGGAGTCCCAAGAGTCAGGGGGGAAGAGGGGATGGATCTC		intronic antisense	NM_001290253	DPP6		+	153749502	154380340	121.177	71.0698	6.95783	6.11458	140.618	135.763	87.1515	85.9398	64.3525	62.917	6.8791	6.60613	7.38826	6.09577	6.33211	5.91585
ASHGV40047343	0.031186	0.999763	1.79409	up	noncoding	long noncoding	Reliable	uc003wll.1	AK127966	UCSC_knowngene	2470	chr7	-	153752669	153756646	TGCCTCCCTCCACCCGCAATGGGAGTCCCAAGAGTCAGGGGGGAAGAGGGGATGGATCTC		intronic antisense	NM_130797	DPP6	dipeptidyl-peptidase 6	+	153749502	154686000	121.177	71.0698	6.95783	6.11458	140.618	135.763	87.1515	85.9398	64.3525	62.917	6.8791	6.60613	7.38826	6.09577	6.33211	5.91585
ASHGV40056251	0.0303097	0.999763	1.89535	up	noncoding	long noncoding	Reliable	ENST00000546674	MIR3179-1	GENCODE	676	chr16	+	14995355	14996031	TGTGATCCTGGGGTTGTTGAAGATGCCACCCATCTACATATTCTTTCAGATGCACAATAT	100422960	intergenic							80.8333	42.6133	6.29523	5.37277	115.28	77.7306	49.489	49.1793	23.7903	54.8701	6.5708	5.87193	6.44298	5.35355	5.07003	5.69474
ASHGV40026396	0.0137721	0.999763	1.87683	up	noncoding	long noncoding	Reliable	T185188	G042514	RNA-seq: Iyer et al 2015	6511	chr2	-	16345793	16354806	GTGTCCACTTTGAAGATCCAGGACAACTGCAAGATGTTTTTTGTCTCTCTCCACAAAAAT		intergenic							90.6511	42.9521	6.33069	5.4224	124.484	110.098	37.3715	48.1211	30.836	49.899	6.68759	6.33381	5.97069	5.32381	5.4011	5.54229
ASHGV40054839	0.0376409	0.999763	3.5276	up	noncoding	long noncoding	Reliable	T373302	G088071	RNA-seq: Iyer et al 2015	1465	chrX	+	39677318	39680486	TGATGCTTTTTATCCTCCATCTGATTTCATGTCATCTGTGTCTGTGACTGAGCAGGGCTC		intergenic							51.7792	16.3885	5.56849	3.7498	59.6626	67.5445	28.1305	35.0886	6.29542	7.78144	5.51964	5.68844	5.49739	4.89	3.4507	2.90871
ASHGV40042547	0.0251027	0.999763	1.71825	up	noncoding	long noncoding	Gold	NR_026900	FLJ23867	RefSeq	2717	chr1	+	180167143	180169859	AAGAGATTAAGAAACATCCTATCCCCTTTACTCCCACCAAAATAAATACATTTGCCCTAT	200058	exon sense-overlapping	ENST00000443059	QSOX1		+	180165816	180167151	670.494	401.872	9.28624	8.5053	826.755	940.954	243.772	580.729	294.579	330.307	9.67568	9.18714	8.99589	8.44327	8.38025	8.69238
ASHGV40042547	0.0251027	0.999763	1.71825	up	noncoding	long noncoding	Gold	NR_026900	FLJ23867	RefSeq	2717	chr1	+	180167143	180169859	AAGAGATTAAGAAACATCCTATCCCCTTTACTCCCACCAAAATAAATACATTTGCCCTAT	200058	exon sense-overlapping	NM_001004128	QSOX1		+	180123967	180167169	670.494	401.872	9.28624	8.5053	826.755	940.954	243.772	580.729	294.579	330.307	9.67568	9.18714	8.99589	8.44327	8.38025	8.69238
ASHGV40042547	0.0251027	0.999763	1.71825	up	noncoding	long noncoding	Gold	NR_026900	FLJ23867	RefSeq	2717	chr1	+	180167143	180169859	AAGAGATTAAGAAACATCCTATCCCCTTTACTCCCACCAAAATAAATACATTTGCCCTAT	200058	exon sense-overlapping	NM_002826	QSOX1	quiescin sulfhydryl oxidase 1	+	180123967	180167169	670.494	401.872	9.28624	8.5053	826.755	940.954	243.772	580.729	294.579	330.307	9.67568	9.18714	8.99589	8.44327	8.38025	8.69238
ASHGV40011081	0.00424131	0.999763	1.82992	up	noncoding	long noncoding	Reliable	ENST00000545158	RP11-392P7.7	GENCODE	369	chr12	+	13115233	13116473	TTGAGCATCTATTTTGTGCTGAGTGCTGTGCTTGTGCTTGAGATATTACAGTGAACAACA		intergenic							143.225	72.3319	7.01335	6.14157	142.799	222.107	64.7685	86.7462	49.8224	80.427	6.90104	7.24842	6.89057	6.10905	6.00225	6.31339
ASHGV40043108	0.0376949	0.999763	3.0485	up	noncoding	long noncoding	Reliable	T298685	G069815	RNA-seq: Iyer et al 2015	599	chr6	-	22738215	22765079	GAAAGCTCGAGAATTGATTTTCTATGTTGCTGTGACCAATCTGCTTTTCATTAGTTCCAC		intergenic							29.5399	8.22211	4.5237	2.9156	58.1981	18.1125	12.3091	10.097	5	9.56929	5.48069	3.89773	4.19267	3.1076	2.515	3.1242
ASHGV40026362	0.00338627	0.999763	2.51795	up	noncoding	long noncoding	Reliable	T184754	G042427	RNA-seq: Iyer et al 2015	1294	chr2	-	12087867	12093675	GCTAAGCTCTGAAGAAGAAATTTCAACTAACATCAGACCAATTCTCATCTGCCACTCTCC		intergenic							22.8108	7.42276	4.38339	3.05114	32.3877	19.8785	16.1663	7.7093	5.26712	9.29187	4.50699	4.03542	4.60776	2.82462	3.23835	3.09045
ASHGV40045815	0.03203	0.999763	2.31017	up	noncoding	long noncoding	Reliable	ENST00000472053	RP11-350J20.12	GENCODE	312	chr6	+	150173597	150174328	ACCGCATGCTGGCCTCCCTCCCTCACAGGCTCGGTGTGCCCCAGCAGACCTAGCTGCCAG		natural antisense	ENST00000367368	LRP11		-	150163689	150185162	10215.1	3768.05	12.9484	11.7404	10500.6	17219.4	2925.33	4869.48	4250.98	2183.69	13.2625	13.1643	12.4183	11.2836	12.1934	11.7441
ASHGV40045815	0.03203	0.999763	2.31017	up	noncoding	long noncoding	Reliable	ENST00000472053	RP11-350J20.12	GENCODE	312	chr6	+	150173597	150174328	ACCGCATGCTGGCCTCCCTCCCTCACAGGCTCGGTGTGCCCCAGCAGACCTAGCTGCCAG		natural antisense	ENST00000546019	LRP11		-	150141075	150186199	10215.1	3768.05	12.9484	11.7404	10500.6	17219.4	2925.33	4869.48	4250.98	2183.69	13.2625	13.1643	12.4183	11.2836	12.1934	11.7441
ASHGV40045815	0.03203	0.999763	2.31017	up	noncoding	long noncoding	Reliable	ENST00000472053	RP11-350J20.12	GENCODE	312	chr6	+	150173597	150174328	ACCGCATGCTGGCCTCCCTCCCTCACAGGCTCGGTGTGCCCCAGCAGACCTAGCTGCCAG		natural antisense	NM_032832	LRP11	LDL receptor related protein 11	-	150139893	150185480	10215.1	3768.05	12.9484	11.7404	10500.6	17219.4	2925.33	4869.48	4250.98	2183.69	13.2625	13.1643	12.4183	11.2836	12.1934	11.7441
ASHGV40048997	0.00931062	0.999763	3.59408	up	noncoding	long noncoding	Reliable	T340309	G079825	RNA-seq: Iyer et al 2015	1069	chr8	-	22281109	22282178	AATTCTTCTATCATGCAACACAGTGAGATCACAGCCTCCGAAAGAGATAAACTAATCGAT		intronic antisense	NM_001135154	SLC39A14		+	22224761	22291640	32.5619	9.70589	4.94591	3.10029	46.2032	26.7693	24.7133	11.4968	5	12.6209	5.09803	4.45055	5.28916	3.28081	2.515	3.50507
ASHGV40001914	0.0295383	0.999763	2.02788	up	noncoding	long noncoding	Gold	ENST00000534505	RP11-770G2.2	GENCODE	464	chr11	+	65513199	65539056	TTGATGTCTTCTCCTAATTAGATGGTCGGTATTTCTGGCAAGAATGTCACGCGACACTGG		intergenic							29.4352	11.698	4.61515	3.59517	46.8998	29.4787	11.927	12.4389	6.88148	15.7737	5.11835	4.5805	4.14659	3.40304	3.55166	3.83081
ASHGV40044421	0.0463043	0.999763	1.69745	up	noncoding	long noncoding	Reliable	T315825	G074090	RNA-seq: Iyer et al 2015	1185	chr6	-	168787294	168789076	TAAAAAATAAATCTGCAAAAGTCCACCTGGTTTTCAATCAAACCTGTCTTTCCTTCCACC		intergenic							34.4109	19.8912	5.02081	4.25744	45.4324	34.4384	23.3619	27.2258	8.29922	24.1485	5.07322	4.79346	5.19575	4.54317	3.78113	4.44802
ASHGV40021308	0.0454128	0.999763	2.35901	up	noncoding	long noncoding	Reliable	ENST00000585228	RP11-471L13.2	GENCODE	718	chr17	+	12104916	12118584	GAAGTCCATCTTCTGAGGTCCATCTTCCCAAAACCCCTGTTTCTATTCTACTCAGTTGGT		intergenic							228.04	94.1839	7.77378	6.53559	334.362	244.994	104.763	70.731	100.428	111.393	8.25246	7.38112	7.68775	5.84226	6.92715	6.83737
ASHGV40037646	0.0327826	0.999763	2.39632	up	noncoding	long noncoding	Reliable	ENST00000510744	RP11-567N4.2	GENCODE	473	chr4	-	76286416	76359659	TTTGAGTATCTCACATCTTCTGGATCTGCCTAAACCCAGTCGCCAAGTACCACAGATATT		intergenic							46.8773	16.5666	5.28744	4.02663	76.8999	46.043	17.6889	23.1025	7.5604	19.0368	5.93217	5.18086	4.7493	4.30869	3.66964	4.10155
ASHGV40058504	0.0469402	0.999763	2.52787	up	noncoding	long noncoding	Reliable	T197328	G045476	RNA-seq: Iyer et al 2015	4659	chr2	+	114448298	114455097	TTGGTAATGCAATTGTACAAATATACGTCAAGTTGCCTGGAATTCTCCTTTCGTGTGCAG		intergenic							23.8751	7.78774	4.20034	2.86241	44.7392	18.3965	8.48954	10.7032	5	7.66006	5.04529	3.92137	3.63434	3.17731	2.515	2.89493
ASHGV40042940	0.00363061	0.999763	2.50209	up	noncoding	long noncoding	Reliable	ENST00000566733	RP1-140K8.5	GENCODE	7070	chr6	-	3905143	3912213	GAGTATACAGGTGTCTGTTGTGCTGTTTTCTGTGTGTTTGAATGGTTTCATAATTTTTAG		intergenic							364.449	134.821	8.31494	6.9918	360.649	605.822	126.876	174.88	90.0914	139.491	8.36726	8.58847	7.98908	6.9818	6.77611	7.2175
ASHGV40014794	0.023684	0.999763	3.05462	up	noncoding	long noncoding	Reliable	T002220	G000341	RNA-seq: Iyer et al 2015	3227	chr1	-	6501058	6504285	TTAGGGGCTCTGTGGGAGTGTTTGCCTTTTCTGGGCCAGCGTCTTCTGTGGCTTGGATCT		natural antisense	ENST00000418286	ESPN		+	6500437	6505817	653.252	273.944	9.43042	7.81942	637.192	842.576	479.99	461.555	116.18	244.097	9.26291	9.03746	9.99088	8.16804	7.11929	8.17094
ASHGV40014794	0.023684	0.999763	3.05462	up	noncoding	long noncoding	Reliable	T002220	G000341	RNA-seq: Iyer et al 2015	3227	chr1	-	6501058	6504285	TTAGGGGCTCTGTGGGAGTGTTTGCCTTTTCTGGGCCAGCGTCTTCTGTGGCTTGGATCT		natural antisense	NM_031475	ESPN	espin	+	6484847	6521004	653.252	273.944	9.43042	7.81942	637.192	842.576	479.99	461.555	116.18	244.097	9.26291	9.03746	9.99088	8.16804	7.11929	8.17094
ASHGV40047136	0.0282114	0.999763	2.0617	up	noncoding	long noncoding	Reliable	T333150	G078101	RNA-seq: Iyer et al 2015	788	chr7	-	129608323	129609715	CACCGGTTTTAAAAAAGCATGTGAATTGAAAGATTTCTTGTGTTCTCTCCTCATGACAAA		intergenic							107.723	47.0118	6.60704	5.56321	162.1	115.35	45.7173	44.545	44.0453	52.445	7.10655	6.39652	6.31805	5.22156	5.84678	5.62129
ASHGV40014581	0.0376234	0.999763	2.58803	up	noncoding	long noncoding	Reliable	T110446	G026173	RNA-seq: Iyer et al 2015	3466	chr14	-	101755999	101760426	AAAGGCAACAACGCTTGTCTTTAATCAGCATAAGGCAATTTAGTACCCCTCACATCAGCC		intergenic							44.4534	16.3516	5.34696	3.97511	73.8298	30.6482	28.8824	22.0391	6.39758	20.6182	5.86569	4.63148	5.54372	4.24052	3.46837	4.21644
ASHGV40010801	0.0231618	0.999763	3.97623	up	noncoding	long noncoding	Gold	NR_126452	LINC00508	RefSeq	1428	chr12	-	128368534	128468436	GCTCAGAATTGCAGGTATATTAAATGTTAGTCTTCACCATTTAAAGGCAACTGTATTTCC	104472718	intergenic							40.2502	8.69896	4.96622	2.97481	79.0584	27.0173	14.6749	11.0564	5	10.0405	5.97883	4.46377	4.45605	3.22684	2.515	3.18261
ASHGV40050722	0.0156366	0.999763	2.72229	up	noncoding	long noncoding	Reliable	GSE61474_TCONS_00314938	GSE61474_XLOC_060326	RNA-seq: Clark et al 2015	552	chr8	+	61935918	61940115	ATGTCATCTTTGCTTGGGGTTCATATCTCAAGACCCTGCATAAATTAAGTTCATGGCCTG		intergenic							23.3419	7.64621	4.28985	2.84503	40.8576	17.2926	11.8755	8.93699	5	9.00163	4.89696	3.83153	4.14107	2.96431	2.515	3.05579
ASHGV40054666	0.0384533	0.999763	1.57769	up	noncoding	long noncoding	Reliable	T371165	G087521	RNA-seq: Iyer et al 2015	6784	chrX	+	8872442	8883695	GTTGTCTTGATTACTATGGCTTCTGTGTGTCTTAATATCTATTGGAGCAAGTCTTCTCTC		intergenic							24.1181	14.0583	4.44456	3.78674	30.5271	27.19	14.6372	17.5311	5.87104	18.7729	4.40822	4.47297	4.45248	3.90761	3.36778	4.08484
ASHGV40024475	0.0183073	0.999763	3.02058	up	noncoding	long noncoding	Gold	NR_027088	LOC284661	RefSeq	2074	chr1	+	4472110	4484744	TGGTCCCTCTGCATCCCTGGCATCACTCTGCCTCCCTCTCTTTTTCTCCAGTGAATCCAA	284661	intergenic							4040.45	1401.29	11.8449	10.2501	4541.57	5900.26	1679.51	2100.02	757.093	1346.75	12.1832	11.6896	11.6621	10.0941	9.6873	10.9689
ASHGV40007923	0.0433075	0.999763	2.43452	up	noncoding	long noncoding	Reliable	TCONS_00000528	XLOC_000850	RNA-seq: Cabili et al 2011	623	chr1	-	59522314	59553867	TGCACTCCTTTTAGATGAACATTCTAATCTTGCCTCTAAGACTCTTCCAAGGTGAAAAAA		intergenic							30.2097	10.3661	4.71328	3.42964	52.5843	20.0983	17.9465	9.01356	6.65662	15.428	5.3185	4.05002	4.7713	2.97457	3.51491	3.79943
ASHGV40032526	0.0276083	0.999763	1.74604	up	noncoding	long noncoding	Reliable	T224508	G051857	RNA-seq: Iyer et al 2015	2082	chr21	+	27151455	27217750	TCCTAGTACAGACTTATGTCTGTCATAGCAGTAAGCCTTCAATATCCCAATTCGTTGTTT		intergenic							11.9073	6.03856	3.38582	2.58173	15.7182	10.8428	9.16074	8.11567	5	5	3.25589	3.15543	3.74614	2.87171	2.515	2.35848
ASHGV40029640	0.0342684	0.999763	1.55687	up	noncoding	long noncoding	Gold	NR_110244	LOC101929282	RefSeq	706	chr2	+	151485410	151491871	TAAAATTCTGGTTTCATACTTGGCCATTCCTGCTTAACGGAGCTAACAAAGAAATTTAAG	101929282	intergenic							10.6456	5.63411	3.23189	2.59324	12.5124	11.1971	8.2274	6.49218	5	5.41015	2.91031	3.19366	3.5917	2.66364	2.515	2.60109
ASHGV40027724	0.0376533	0.999763	1.50298	up	noncoding	long noncoding	Reliable	TCONS_00004501	XLOC_002399	RNA-seq: Cabili et al 2011	628	chr2	-	175197324	175198448	ATCCTGAAGTCCTCCCTGGACCTTGTCAGTGTGAAAAGAGGCGTCCTCAAGCAGACCAGG		intergenic							63.7494	40.32	5.92601	5.33819	90.8584	62.3211	38.0685	47.4737	32.6937	40.7925	6.18938	5.58541	6.00324	5.30689	5.47339	5.23428
ASHGV40012395	0.0442635	0.999763	1.92123	up	noncoding	long noncoding	Reliable	T092200	G021342	RNA-seq: Iyer et al 2015	549	chr13	-	29205630	29211039	GTACAGCTATTGCATGATCACAGACCAGCAATTAAAGTGTCCTCCTAAATAACAGAGCAC		intergenic							34.4343	16.8639	5.02888	4.08685	49.4337	27.8954	25.9739	16.474	9.92672	24.191	5.2138	4.50672	5.36611	3.81677	3.99321	4.45055
ASHGV40035655	0.0441149	0.999763	1.70249	up	noncoding	long noncoding	Reliable	T238625	G054797	RNA-seq: Iyer et al 2015	1558	chr3	+	15383060	15386470	CCTGTGAGGGGGGACCTCCCTCTTGATATTTTGTTGTCAAATGCTACACAATACATGAAA		bidirectional	NM_001018009	SH3BP5		-	15295862	15382901	12.6209	6.61365	3.44091	2.67327	15.755	14.4831	7.62453	5	5	9.84094	3.25951	3.58004	3.48318	2.34696	2.515	3.15785
ASHGV40027003	0.0141804	0.999763	1.70654	up	noncoding	long noncoding	Reliable	T192710	G044411	RNA-seq: Iyer et al 2015	638	chr2	-	83113392	83114246	CTGCTGTGACAGAGAAACACAAAGACAATGATAATAATCTAGCAATCTCTTCCAACCATC		intergenic							11.8219	6.06194	3.35515	2.58407	14.8268	12.938	7.70087	8.18581	5	5	3.15503	3.41119	3.49923	2.87875	2.515	2.35848
ASHGV40009666	0.0463569	0.999763	1.89223	up	noncoding	long noncoding	Reliable	ENST00000540399	RP11-871F6.3	GENCODE	1003	chr12	-	17662286	17742926	CTCCCTGCGATTTTTGCAGAAGCTTCTGAACTGGAATATTTGTTTCTTAGTGTCTTCTAT		intergenic							14.9652	7.57996	3.75859	2.8385	16.1883	15.722	12.9853	9.13512	5	8.60477	3.30857	3.69718	4.27004	2.99234	2.515	3.00818
ASHGV40028804	0.0461585	0.999763	2.53469	up	noncoding	long noncoding	Reliable	T188772	G043364	RNA-seq: Iyer et al 2015	1393	chr2	+	45412004	45422767	TTGTACACTCTCTGCTTGAGTGTCTGTCTCCTAACCAGATCCCTAGCTCCTAGTTACAAA		intergenic							247.074	107.443	8.02656	6.68474	342.32	210.055	188.846	129.098	68.0651	125.166	8.29095	7.18223	8.60648	6.61349	6.40531	7.03543
ASHGV40015199	0.0429828	0.999763	2.49781	up	noncoding	long noncoding	Reliable	ENST00000449345	RP11-85G21.1	GENCODE	399	chr1	-	157202020	157206926	GCTAATTTAGAAGTTCTAAGGTATTCTCCACCTGTAATCTATTGCTCCAGAATTCTGCAG		intergenic							23.3064	9.84061	4.43412	3.11346	32.5904	17.4458	19.883	10.9984	5	13.5234	4.51565	3.8453	4.94141	3.21988	2.515	3.60549
ASHGV40018404	0.0137216	0.999763	2.38976	up	noncoding	long noncoding	Reliable	ENST00000563036	RP11-278A23.2	GENCODE	346	chr16	-	87773368	87781312	TGCTGTCTGTGTCTGTGGATCTGCCTCTTCTGGGTATTTCATAAAAGCGGAATCAAAACA		intron sense-overlapping	ENST00000562261	KLHDC4		-	87743043	87799557	979.588	424.767	9.73551	8.47865	1116.48	1543.76	278.517	714.702	270.644	288.955	10.1345	9.85563	9.21637	8.69931	8.26412	8.4725
ASHGV40018404	0.0137216	0.999763	2.38976	up	noncoding	long noncoding	Reliable	ENST00000563036	RP11-278A23.2	GENCODE	346	chr16	-	87773368	87781312	TGCTGTCTGTGTCTGTGGATCTGCCTCTTCTGGGTATTTCATAAAAGCGGAATCAAAACA		intron sense-overlapping	NM_001184854	KLHDC4		-	87741417	87799598	979.588	424.767	9.73551	8.47865	1116.48	1543.76	278.517	714.702	270.644	288.955	10.1345	9.85563	9.21637	8.69931	8.26412	8.4725
ASHGV40018404	0.0137216	0.999763	2.38976	up	noncoding	long noncoding	Reliable	ENST00000563036	RP11-278A23.2	GENCODE	346	chr16	-	87773368	87781312	TGCTGTCTGTGTCTGTGGATCTGCCTCTTCTGGGTATTTCATAAAAGCGGAATCAAAACA		intron sense-overlapping	NM_001184856	KLHDC4		-	87741417	87799598	979.588	424.767	9.73551	8.47865	1116.48	1543.76	278.517	714.702	270.644	288.955	10.1345	9.85563	9.21637	8.69931	8.26412	8.4725
ASHGV40018404	0.0137216	0.999763	2.38976	up	noncoding	long noncoding	Reliable	ENST00000563036	RP11-278A23.2	GENCODE	346	chr16	-	87773368	87781312	TGCTGTCTGTGTCTGTGGATCTGCCTCTTCTGGGTATTTCATAAAAGCGGAATCAAAACA		intron sense-overlapping	NM_017566	KLHDC4	kelch domain containing 4	-	87741417	87799598	979.588	424.767	9.73551	8.47865	1116.48	1543.76	278.517	714.702	270.644	288.955	10.1345	9.85563	9.21637	8.69931	8.26412	8.4725
ASHGV40039985	0.0299023	0.999763	1.96074	up	noncoding	long noncoding	Reliable	T279392	G064864	RNA-seq: Iyer et al 2015	579	chr5	-	17295681	17302864	CAAATTTCTTCCAGTCCAAACAAATGGCCCCAATTTTAGGATGTGTAAGATGGAATAACA		intergenic							12.5187	5.24891	3.47632	2.50492	15.2518	11.191	11.1134	5	5	5.74672	3.19843	3.1929	4.03763	2.34696	2.515	2.65281
ASHGV40009913	0.0290911	0.999763	2.23952	up	noncoding	long noncoding	Reliable	T077924	G018064	RNA-seq: Iyer et al 2015	5246	chr12	-	49282589	49287984	GTATATGTCTATGTATGTAGTCTCGCCTTCTGTGGTCAATCATGGTTTGAAAACATTAAA		intergenic							70.8431	30.5221	6.04988	4.88669	113.35	59.0295	40.1495	45.2975	18.4708	27.7979	6.54352	5.51182	6.0943	5.24441	4.75655	4.65911
ASHGV40010182	0.00363871	0.999763	2.70561	up	noncoding	long noncoding	Reliable	T081473	G018824	RNA-seq: Iyer et al 2015	1661	chr12	-	66108698	66113424	TAGCCTATTGAGGACCAGAGAACATGAAGGTGATGTGTGTGTGGGGTTATTTATTTGCCT		intergenic							1961.85	784.212	10.9076	9.47162	1612.28	3023.92	1249.35	1047.68	716.144	588.817	10.6938	10.7625	11.2665	9.17122	9.60178	9.64185
ASHGV40052968	0.0325059	0.999763	1.83873	up	noncoding	long noncoding	Reliable	T360452	G085076	RNA-seq: Iyer et al 2015	6887	chr9	+	76707776	76715542	ACTCCTGGTCTTAGAAGAATATGACAGAGGATAGCAGTCTTCCTCAGTTCTCAGTACTCC		intergenic							63.0577	33.0737	5.94635	5.06764	86.0842	61.0363	42.0526	36.7109	31.7849	30.7253	6.1078	5.55756	6.17369	4.953	5.44137	4.80854
ASHGV40049190	0.0207948	0.999763	2.85174	up	noncoding	long noncoding	Reliable	ENST00000522970	RP11-44K6.4	GENCODE	605	chr8	-	39775594	39778409	GCGCTGTGACTTGTGGTCTGTGAGATGATCAATGCTGAGCATGTTTAACTGAAAACAAAT		natural antisense	ENST00000518804	IDO1		+	39759793	39775657	25.1337	8.45323	4.46147	2.94963	41.8714	17.2872	16.2427	9.05752	5	11.3022	4.93834	3.83091	4.61516	2.9818	2.515	3.35208
ASHGV40049190	0.0207948	0.999763	2.85174	up	noncoding	long noncoding	Reliable	ENST00000522970	RP11-44K6.4	GENCODE	605	chr8	-	39775594	39778409	GCGCTGTGACTTGTGGTCTGTGAGATGATCAATGCTGAGCATGTTTAACTGAAAACAAAT		natural antisense	ENST00000519154	IDO1		+	39759889	39780173	25.1337	8.45323	4.46147	2.94963	41.8714	17.2872	16.2427	9.05752	5	11.3022	4.93834	3.83091	4.61516	2.9818	2.515	3.35208
ASHGV40049190	0.0207948	0.999763	2.85174	up	noncoding	long noncoding	Reliable	ENST00000522970	RP11-44K6.4	GENCODE	605	chr8	-	39775594	39778409	GCGCTGTGACTTGTGGTCTGTGAGATGATCAATGCTGAGCATGTTTAACTGAAAACAAAT		natural antisense	ENST00000522495	IDO1		+	39759893	39785945	25.1337	8.45323	4.46147	2.94963	41.8714	17.2872	16.2427	9.05752	5	11.3022	4.93834	3.83091	4.61516	2.9818	2.515	3.35208
ASHGV40049190	0.0207948	0.999763	2.85174	up	noncoding	long noncoding	Reliable	ENST00000522970	RP11-44K6.4	GENCODE	605	chr8	-	39775594	39778409	GCGCTGTGACTTGTGGTCTGTGAGATGATCAATGCTGAGCATGTTTAACTGAAAACAAAT		natural antisense	NM_002164	IDO1	indoleamine 2,3-dioxygenase 1	+	39771327	39786309	25.1337	8.45323	4.46147	2.94963	41.8714	17.2872	16.2427	9.05752	5	11.3022	4.93834	3.83091	4.61516	2.9818	2.515	3.35208
ASHGV40057758	0.0280191	0.999763	2.8216	up	noncoding	long noncoding	Gold	ENST00000527135	RP11-350D17.2	GENCODE	564	chr11	+	34592422	34595529	TCTTTCCTAGGAACTCTTACCTTAATCACCTGACCAATATGCTGACGACTAACATGTTGC		intergenic							28.502	9.19969	4.53551	3.039	49.6011	24.7305	11.1743	12.4918	5	10.1073	5.22067	4.3395	4.04637	3.40945	2.515	3.19255
ASHGV40049217	0.0432983	0.999763	1.98048	up	noncoding	long noncoding	Reliable	T342877	G080509	RNA-seq: Iyer et al 2015	2541	chr8	-	41484553	41488172	AACTATTTGCTTTAATAAAAACGTTTACTAGAAACACTAGAAAGTGTTTTCCCCCTCCCG		intergenic							46.1383	22.8486	5.42774	4.44189	62.3696	49.1169	26.9286	37.6615	14.6865	16.1979	5.59208	5.26504	5.42609	4.98922	4.46961	3.86683
ASHGV40060660	0.0395628	0.999763	1.947	up	noncoding	long noncoding	Reliable	uc.47-	uc.47	UCR	227	chr2	-	7774650	7774877	AATCCAAAATTTCAAAGTGTGATGGATGTCAGCTCCCGATTTGGTGTGTGTGAGGTCACC		intergenic							140.742	66.9179	6.9544	5.99314	136.268	226.307	59.6505	82.0772	70.2773	48.3992	6.83067	7.27487	6.75765	6.03451	6.44826	5.49666
ASHGV40031451	0.0220826	0.999763	2.05935	up	noncoding	long noncoding	Reliable	T215728	G049920	RNA-seq: Iyer et al 2015	978	chr20	+	25778157	25848834	TTCATTTCTCAGAGAAGAGCCGTGAAAAGATACAAGCATCTTCTCTGACGTGGGACCTCT		intronic antisense	ENST00000376403	FAM182B	family with sequence similarity 182 member B	-	25754653	25843837	17.6824	8.12044	3.9504	2.90822	23.4709	19.504	10.0721	12.9218	5	6.43952	3.95618	4.00777	3.88726	3.46138	2.515	2.74828
ASHGV40031451	0.0220826	0.999763	2.05935	up	noncoding	long noncoding	Reliable	T215728	G049920	RNA-seq: Iyer et al 2015	978	chr20	+	25778157	25848834	TTCATTTCTCAGAGAAGAGCCGTGAAAAGATACAAGCATCTTCTCTGACGTGGGACCTCT		intronic antisense	ENST00000584071	FAM182B		-	25755658	25842213	17.6824	8.12044	3.9504	2.90822	23.4709	19.504	10.0721	12.9218	5	6.43952	3.95618	4.00777	3.88726	3.46138	2.515	2.74828
ASHGV40031451	0.0220826	0.999763	2.05935	up	noncoding	long noncoding	Reliable	T215728	G049920	RNA-seq: Iyer et al 2015	978	chr20	+	25778157	25848834	TTCATTTCTCAGAGAAGAGCCGTGAAAAGATACAAGCATCTTCTCTGACGTGGGACCTCT		natural antisense	ENST00000376404	FAM182B		-	25744101	25848786	17.6824	8.12044	3.9504	2.90822	23.4709	19.504	10.0721	12.9218	5	6.43952	3.95618	4.00777	3.88726	3.46138	2.515	2.74828
ASHGV40040440	0.040106	0.999763	1.63119	up	noncoding	long noncoding	Reliable	T284818	G066442	RNA-seq: Iyer et al 2015	3175	chr5	-	79136597	79141288	AACTAGAAACTTCCATTAACCATAATGACCCATTCCCCAAGCTGGCTGGCTAATGGAGGT		intergenic							65.4422	39.1918	6.01343	5.30751	77.803	73.6295	44.894	36.8505	36.1968	44.5281	5.95188	5.80357	6.28485	4.95763	5.60081	5.36407
ASHGV40008217	0.00289967	0.999763	1.77723	up	noncoding	long noncoding	Reliable	T056389	G013042	RNA-seq: Iyer et al 2015	5277	chr11	+	27743433	27752384	CCCAATTATCTGCCTTCCAATTTCTGTGAAACTTCCTTCAACAAGTTTAGTATTGGGAGG		natural antisense	NM_170731	BDNF		-	27676441	27743605	13.1672	6.38747	3.52615	2.69652	16.8552	13.8596	8.78688	7.19971	5	6.96269	3.37943	3.51377	3.68524	2.75987	2.515	2.81469
ASHGV40048843	0.0377393	0.999763	2.62005	up	noncoding	pseudogene	Gold	NR_036686	DEFT1P	RefSeq	496	chr8	-	6844699	6847243	GACCCGGGACAGAGGACTGCTGTCTGCCCTCCCTCTTCACTCTGCCTACCTTGAGGATCT	170949	intergenic							3914.1	1439.75	11.7633	10.3737	5983.56	4285.24	1473.5	1903.71	1309.42	1106.11	12.556	11.2327	11.5011	9.96588	10.5032	10.6519
ASHGV40027064	0.0382527	0.999763	1.6029	up	noncoding	long noncoding	Reliable	T193747	G044682	RNA-seq: Iyer et al 2015	566	chr2	-	90081044	90098323	GGAACTACAGAATATTTACCTTCTGCTGATGCTTCCTCCATGCACCTTCCTCTTCAGTAA		intergenic							123.285	78.2341	6.92383	6.24314	174.23	124.02	71.605	99.9577	60.5578	74.1867	7.21905	6.48992	7.06253	6.29066	6.25076	6.18801
ASHGV40038407	0.0320246	0.999763	3.88647	up	noncoding	long noncoding	Reliable	T276407	G064228	RNA-seq: Iyer et al 2015	3922	chr4	-	189630052	189645132	ATTCTTGCATTTGTGAGTCTGTGTGTGTGAGAGGGTGAGCGAGAAAGAAGAAACACTATG		intergenic							1056.05	285.782	9.71744	7.75898	1169.94	1771	227.195	490.28	253.292	113.774	10.2095	10.0517	8.89109	8.23706	8.16356	6.87633
ASHGV40014096	0.00772055	0.999763	2.18978	up	noncoding	long noncoding	Reliable	T104727	G024712	RNA-seq: Iyer et al 2015	495	chr14	-	55285229	55286269	TAGAATTTCCCTTCCTAGATGCTAGGGGTGTGTGTGTTTATGGGTACATATTGGAGCTCT		intergenic							1261.48	637.109	10.2969	9.16614	1058.67	1906.72	819.053	883.016	551.984	476.328	10.0444	10.1454	10.701	8.96538	9.2368	9.29626
ASHGV40060148	0.0368579	0.999763	1.58808	up	noncoding	long noncoding	Reliable	uc.238-	uc.238	UCR	358	chr8	-	53167116	53167474	CCCTGGCCATCTGCTGCAGAGGAGTGATATTCCATCTCATTTGCATGATGACTGATATAT		intron sense-overlapping	ENST00000517580	ST18		-	53062481	53322365	18.8421	10.1863	4.09588	3.42861	26.1486	15.8589	14.5188	12.5563	6.62095	11.3815	4.13837	3.70873	4.44054	3.41588	3.5075	3.36244
ASHGV40060148	0.0368579	0.999763	1.58808	up	noncoding	long noncoding	Reliable	uc.238-	uc.238	UCR	358	chr8	-	53167116	53167474	CCCTGGCCATCTGCTGCAGAGGAGTGATATTCCATCTCATTTGCATGATGACTGATATAT		intron sense-overlapping	NM_014682	ST18	suppression of tumorigenicity 18, zinc finger	-	53023391	53322439	18.8421	10.1863	4.09588	3.42861	26.1486	15.8589	14.5188	12.5563	6.62095	11.3815	4.13837	3.70873	4.44054	3.41588	3.5075	3.36244
ASHGV40045749	0.0302532	0.999763	2.60296	up	noncoding	long noncoding	Reliable	ENST00000440518	RP11-445F6.2	GENCODE	416	chr6	+	139604243	139608444	CCAAGGGGAAAGTGACTTTACCCACGAGAGAGATTTTTAAATATTCCCCCAACTGCTCCG		intronic antisense	ENST00000358430	TXLNB		-	139561197	139613276	40.7906	13.4236	5.16682	3.78667	71.5905	27.03	23.7514	18.9474	8.74384	12.5797	5.81641	4.46434	5.21972	4.01811	3.84145	3.50044
ASHGV40045749	0.0302532	0.999763	2.60296	up	noncoding	long noncoding	Reliable	ENST00000440518	RP11-445F6.2	GENCODE	416	chr6	+	139604243	139608444	CCAAGGGGAAAGTGACTTTACCCACGAGAGAGATTTTTAAATATTCCCCCAACTGCTCCG		intronic antisense	NM_153235	TXLNB	taxilin beta	-	139561198	139613208	40.7906	13.4236	5.16682	3.78667	71.5905	27.03	23.7514	18.9474	8.74384	12.5797	5.81641	4.46434	5.21972	4.01811	3.84145	3.50044
ASHGV40060739	0.0415077	0.999763	1.70298	up	noncoding	long noncoding	Reliable	uc.7+	uc.7	UCR	256	chr1	+	10836132	10836388	TTGAGATTTACATTCTCATCCCCTTAATCTCCATAGTAGTGGCTTCAAAATCATTCCTCC		intronic antisense	NM_001079843	CASZ1	castor zinc finger 1	-	10696665	10856733	59.931	29.5758	5.66329	4.89523	76.2111	80.9232	22.6585	36.8849	20.4794	31.363	5.91624	5.9244	5.14923	4.95929	4.88657	4.83983
ASHGV40060739	0.0415077	0.999763	1.70298	up	noncoding	long noncoding	Reliable	uc.7+	uc.7	UCR	256	chr1	+	10836132	10836388	TTGAGATTTACATTCTCATCCCCTTAATCTCCATAGTAGTGGCTTCAAAATCATTCCTCC		intronic antisense	NM_017766	CASZ1		-	10707262	10856733	59.931	29.5758	5.66329	4.89523	76.2111	80.9232	22.6585	36.8849	20.4794	31.363	5.91624	5.9244	5.14923	4.95929	4.88657	4.83983
ASHGV40047033	0.010335	0.999763	2.407	up	noncoding	long noncoding	Reliable	T331877	G077778	RNA-seq: Iyer et al 2015	3024	chr7	-	117947781	118065270	TTTCGCTGCATTCCCTTCATCACATTAATTGTCCTCCAAAAAATGGGTGTTATTCCGTAG		intergenic							33.4207	12.8535	4.99266	3.72542	45.368	29.8566	25.0374	12.3669	8.13414	18.0595	5.07072	4.59915	5.3081	3.39275	3.75605	4.02745
ASHGV40003740	0.0209094	0.999763	4.3911	up	noncoding	long noncoding	Gold	NR_034019	LOC100130700	RefSeq	480	chr16	-	34739458	34740840	GGTTGCCATGTTTTTTAGATTAAGTACTGCACGACTACTCGCTTCTGAAACTGTCATAAG	100130700	intergenic							67.0768	11.6701	5.73381	3.59923	135.492	38.752	26.9867	12.0361	7.27777	15.6965	6.82125	4.9505	5.42969	3.3511	3.62222	3.82436
ASHGV40037927	0.0167302	0.999763	1.97693	up	noncoding	long noncoding	Reliable	T270477	G062686	RNA-seq: Iyer et al 2015	1308	chr4	-	120927096	120933156	CCTAATCCCATGCATCTATGTTTGAGAAAATATTCCCACATGATTTTCTATCTTCCCATT		intergenic							17.3898	8.49866	3.93834	2.95507	22.5843	19.0794	10.5056	9.0431	5	11.4529	3.89025	3.97321	3.95156	2.97965	2.515	3.37058
ASHGV40033897	0.0478151	0.999763	3.44463	up	noncoding	long noncoding	Reliable	T235965	G054283	RNA-seq: Iyer et al 2015	826	chr22	+	49797686	49799017	GCAGGATGTGTCCATCCAGTATGTTGGAGGTCAGATGAAGAAATGCATGGAGTTAAAAAA		intergenic							44.0555	13.4358	5.22189	3.43754	78.4815	34.0379	19.6471	22.5364	5	12.7709	5.9665	4.77916	4.92	4.27533	2.515	3.52229
ASHGV40039268	0.0390411	0.999763	6.34326	up	noncoding	long noncoding	Reliable	T269554	G062434	RNA-seq: Iyer et al 2015	1261	chr4	+	110938798	110940729	AGTTTATTGGAGTATATTTAATAACCTTGGAGTAAGGAGAAATTTCTTAAGACCCCCCGA		intergenic							51.4017	8.3924	5.60307	2.93784	53.1766	23.8172	77.2114	11.9759	5	8.20133	5.33727	4.28452	7.18742	3.34382	2.515	2.95472
ASHGV40034873	0.0368144	0.999763	2.7451	up	noncoding	long noncoding	Reliable	T250117	G057505	RNA-seq: Iyer et al 2015	3465	chr3	-	128216136	128220488	TTCCACACTCGCACATTCCGTTTTGGTCAAGAAAGTCTCCCGTGACACAGCACGTTCCAC		intergenic							20159.1	6054.09	13.9925	12.5356	25280.8	26417.1	8779.52	6353.48	6175.04	5633.74	14.3043	13.704	13.9692	11.6963	12.7297	13.181
ASHGV40057387	0.0123342	0.999763	1.96692	up	noncoding	long noncoding	Reliable	uc022ani.1	T-cell receptor IGR b 16 Vbeta	UCSC_knowngene	348	chr7	-	142161932	142162280	TTCTCTGCAGGTCCAGTGAATGCTGGTGTCACTCAGACCCCAAAATTCCGCATCCTGAAG		intergenic							18.9434	7.99081	4.10761	3.13167	25.7005	16.6915	14.4382	8.31525	5.63208	10.0251	4.11082	3.78061	4.43138	2.89575	3.31791	3.18135
ASHGV40048190	0.0102074	0.999763	1.92058	up	noncoding	long noncoding	Reliable	T328914	G077138	RNA-seq: Iyer et al 2015	4579	chr7	+	98186302	98191596	GTAAGATAGATTTCAGAGTTGGTTTAGTTCAGCAGCCCAATAATATAATCAAGCACCCTG		intergenic							13.4858	5.77846	3.55548	2.61394	19.6293	11.0691	9.75889	6.05934	5	6.27604	3.64895	3.1786	3.83889	2.59962	2.515	2.7272
ASHGV40032826	0.0188894	0.999763	2.57111	up	noncoding	long noncoding	Reliable	T228924	G052748	RNA-seq: Iyer et al 2015	973	chr22	-	18550960	18554225	TACTTCAGCAGAACACTGCTTTCTCCTAGGATTAGGTGTGTGATGATGGGACAGTTGTAG		intergenic							34.0864	11.8572	5.0035	3.64111	41.5579	37.5975	23.1039	9.3331	11.8674	14.3712	4.92572	4.90863	5.17615	3.01561	4.2129	3.69482
ASHGV40037810	0.00488014	0.999763	3.77955	up	noncoding	long noncoding	Reliable	T268717	G062219	RNA-seq: Iyer et al 2015	3709	chr4	-	101114971	101130119	CACATACCTTGAAACAACTGCGTCATTCTATAGTCAATAGTTTCAATTGTCTGTAGATGT		intergenic							30.8919	7.21263	4.71401	2.79579	52.5836	25.6179	14.4743	7.65051	5	8.98739	5.31833	4.38736	4.43633	2.81799	2.515	3.05439
ASHGV40027082	0.0293651	0.999763	1.88946	up	noncoding	long noncoding	Reliable	T194127	G044782	RNA-seq: Iyer et al 2015	1028	chr2	-	96055253	96056611	ACTCAAGATGCAACTGTGCCCTGTGTGTGGAAGGTGTTTAATAAATGGAGAATGGCACCT		intergenic							324.515	165.299	8.17013	7.25216	349.705	509.419	114.42	206.423	173.189	116.284	8.32274	8.36132	7.82634	7.1933	7.65263	6.91056
ASHGV40052320	0.0171378	0.999763	3.91191	up	noncoding	long noncoding	Reliable	T366648	G086691	RNA-seq: Iyer et al 2015	661	chr9	-	129524573	129525794	GATTGCATAAAATTCCACAACCACATTGTCAGCCATTAGAATAAACTATCAGCTTAACAG		intergenic							31.1247	5.55435	4.54874	2.58086	55.4647	29.1779	8.73141	5.84624	5	5.81679	5.40478	4.56561	3.67582	2.56563	2.515	2.66197
ASHGV40008751	0.0177447	0.999763	1.65358	up	noncoding	long noncoding	Gold	NR_120541	MRGPRF-AS1	RefSeq	1597	chr11	+	68779821	68785916	GGGACTCTCTGCCTTTTCCAATTCCCCACTTCCCTGATGCCAGATACTGCCTGACTGTGT	101928200	intronic antisense	ENST00000320913	MRGPRF		-	68776884	68780714	213.823	133.641	7.73201	7.00643	279.679	246.333	115.459	161.512	116.345	123.066	7.96472	7.39112	7.84021	6.88935	7.12204	7.00788
ASHGV40008751	0.0177447	0.999763	1.65358	up	noncoding	long noncoding	Gold	NR_120541	MRGPRF-AS1	RefSeq	1597	chr11	+	68779821	68785916	GGGACTCTCTGCCTTTTCCAATTCCCCACTTCCCTGATGCCAGATACTGCCTGACTGTGT	101928200	intronic antisense	NM_001098515	MRGPRF		-	68771861	68780850	213.823	133.641	7.73201	7.00643	279.679	246.333	115.459	161.512	116.345	123.066	7.96472	7.39112	7.84021	6.88935	7.12204	7.00788
ASHGV40008751	0.0177447	0.999763	1.65358	up	noncoding	long noncoding	Gold	NR_120541	MRGPRF-AS1	RefSeq	1597	chr11	+	68779821	68785916	GGGACTCTCTGCCTTTTCCAATTCCCCACTTCCCTGATGCCAGATACTGCCTGACTGTGT	101928200	intronic antisense	NM_145015	MRGPRF	MAS related GPR family member F	-	68771861	68780850	213.823	133.641	7.73201	7.00643	279.679	246.333	115.459	161.512	116.345	123.066	7.96472	7.39112	7.84021	6.88935	7.12204	7.00788
ASHGV40016392	0.00219191	0.999763	1.73241	up	noncoding	long noncoding	Reliable	T122769	G028971	RNA-seq: Iyer et al 2015	25981	chr15	-	96427224	96458056	AAATCTTCGACTGTGGACGTTCTAAGTTGTCATTTGTGTGTGTTTGCCCAGAGCCCAGTT		intergenic							44.4176	22.774	5.32026	4.52748	50.4277	59.533	23.2921	28.6004	14.4258	25.2957	5.24847	5.52243	5.18989	4.61484	4.44854	4.51906
ASHGV40011703	0.0376376	0.999763	1.76784	up	noncoding	long noncoding	Reliable	T082372	G019090	RNA-seq: Iyer et al 2015	12392	chr12	+	74506932	74575448	TGAAAAGTTGGTATCTGTTATGAACTGAAAGTTTGTGTCACCTCCTCCATTCACATCAAC		intergenic							63.9073	36.3799	5.98365	5.16166	87.2609	58.246	46.2149	48.7282	23.8633	36.5481	6.12641	5.49166	6.33287	5.34128	5.07458	5.06911
ASHGV40053350	0.013595	0.999763	2.05065	up	noncoding	long noncoding	Reliable	T365484	G086399	RNA-seq: Iyer et al 2015	811	chr9	+	118831353	118832709	TTCACCAAACTCACTCTTTGTCCTAGGATTGCGTGTCTGCTGTGTGCTGAAATTAGTAGT		intergenic							149.751	65.2917	7.03486	5.99878	149.391	238.985	60.8752	73.7234	65.6959	56.4556	6.9698	7.34326	6.79153	5.89651	6.35756	5.74226
ASHGV40029715	0.0296656	0.999763	1.7857	up	noncoding	long noncoding	Reliable	T202003	G046661	RNA-seq: Iyer et al 2015	846	chr2	+	163102504	163116267	AACAAACATTGTGTGACTTCCTATCTCCAGCCACTTCTGAAGTCAGATCTATTTTCTTGA		intergenic							30.9096	15.6106	4.84286	4.00638	46.1049	24.7762	21.8477	19.6952	9.69092	17.4458	5.09463	4.34204	5.09192	4.07465	3.96722	3.97726
ASHGV40034263	0.00349948	0.999763	1.75786	up	noncoding	long noncoding	Reliable	T241480	G055559	RNA-seq: Iyer et al 2015	2581	chr3	-	45392363	45424480	TTCCTTCTTTCTTTCCTCGCTCATTGATGTGGCTCCTCAGATGGTTCTGAGTTGTACTCA		intergenic							110.258	61.8993	6.75657	5.94275	128.653	136.298	65.822	67.2267	47.7931	70.6781	6.73739	6.61191	6.92043	5.77176	5.94978	6.10671
ASHGV40028383	0.0218406	0.999763	1.83069	up	noncoding	long noncoding	Reliable	T183028	G042022	RNA-seq: Iyer et al 2015	8918	chr2	+	864038	890074	TGGCCAGCAAACAGCAGGACACAATCTCCTCCAAGGGTGTGCAAATGCACCTTCTCCACC		intergenic							42.7192	21.4979	5.30316	4.43077	53.9285	49.8972	24.332	18.8981	14.3088	31.2868	5.36099	5.28682	5.26166	4.01474	4.4407	4.83687
ASHGV40034862	0.0339811	0.999763	1.89414	up	noncoding	long noncoding	Reliable	T249956	G057466	RNA-seq: Iyer et al 2015	1427	chr3	-	127287791	127289445	TTCAGACTCCATGGATCATTCTGTTAGTTTCTCCTCCCCTTCATAGCTTCCTTAGGGATG		intergenic							219.359	119.727	7.69983	6.77829	314.556	248.386	95.1348	170.393	102.695	86.0941	8.15515	7.40075	7.5436	6.9517	6.95804	6.42512
ASHGV40022867	0.048975	0.999763	2.15567	up	noncoding	long noncoding	Reliable	T163201	G037795	RNA-seq: Iyer et al 2015	3861	chr18	-	60124311	60190287	GTTCTGCTCTGTTTCTGTTCCTCCTTCCTCAGATTACAGATGCTCCAATTCACTATCTAA		bidirectional	ENST00000588676	ZCCHC2		+	60190851	60192728	381.235	165.094	8.33884	7.2307	549.69	489.36	104.654	243.051	118.999	133.232	9.02719	8.30314	7.68619	7.39583	7.1513	7.14496
ASHGV40022867	0.048975	0.999763	2.15567	up	noncoding	long noncoding	Reliable	T163201	G037795	RNA-seq: Iyer et al 2015	3861	chr18	-	60124311	60190287	GTTCTGCTCTGTTTCTGTTCCTCCTTCCTCAGATTACAGATGCTCCAATTCACTATCTAA		bidirectional	NM_017742	ZCCHC2	zinc finger, CCHC domain containing 2	+	60190657	60245818	381.235	165.094	8.33884	7.2307	549.69	489.36	104.654	243.051	118.999	133.232	9.02719	8.30314	7.68619	7.39583	7.1513	7.14496
ASHGV40009618	0.0338689	0.999763	3.07838	up	noncoding	long noncoding	Reliable	T074079	G016997	RNA-seq: Iyer et al 2015	693	chr12	-	11737943	11740783	TGTTCACGAGGTGGAAGGAGCACTGTGTAAGAAGGAAATTGGGATGTTAGTTCTGATCAC		intergenic							56.1362	16.8329	5.6253	4.00313	101.371	36.26	30.7781	26.2329	6.84362	17.4221	6.36298	4.8621	5.65082	4.4879	3.54661	3.97487
ASHGV40008375	0.0202807	0.999763	1.97283	up	noncoding	long noncoding	Reliable	T058035	G013463	RNA-seq: Iyer et al 2015	6697	chr11	+	46870755	46878491	TTGCAAAAATATGGCCAGTTTGTTAGAACTTGACCCACCATCTGCTCACTTATCAGTTTC		natural antisense	NM_002334	LRP4	LDL receptor related protein 4	-	46878267	46940173	73.7137	33.2884	6.06158	5.08131	65.0777	115.275	40.7886	36.4213	30.5131	32.9307	5.66494	6.39563	6.12417	4.94177	5.3879	4.91427
ASHGV40007877	0.0316208	0.999763	2.85704	up	noncoding	long noncoding	Reliable	T071030	G016421	RNA-seq: Iyer et al 2015	2081	chr11	-	134450203	134454684	CTGCGTGTGTGTCACCTGTGCTGTGTTCTGATCTAATTGTTTGTAATTACAAAGTAGCGG		intergenic							715.755	269.082	9.31566	7.80114	712.634	1192.32	242.314	354.242	329.045	123.959	9.44298	9.51672	8.98729	7.84837	8.53309	7.02195
ASHGV40053859	0.0336574	0.999763	1.51009	up	noncoding	long noncoding	Reliable	T372603	G087873	RNA-seq: Iyer et al 2015	3363	chrX	-	26892249	26897151	ATATATTATTCTCCTCCTTCCCTGATACCTACATATATGTACTAACTGGCCATTGATGTC		intergenic							163.454	111.139	7.32841	6.73377	222.329	180.637	87.3944	141.369	82.5901	109.458	7.60791	6.98589	7.39142	6.72956	6.66219	6.80957
ASHGV40015928	0.0152216	0.999763	2.06958	up	noncoding	long noncoding	Reliable	ENST00000500929	RP11-30K9.6	GENCODE	1396	chr15	-	59060270	59063173	GGAGTTGTGTGTGCTTTTGATCTCCATGTCAATCCATAAACAATAAATCCTGTTCTTAAA	101928725	bidirectional	NM_001040450	FAM63B	family with sequence similarity 63 member B	+	59063392	59149734	437.667	205.507	8.58037	7.53102	519.275	657.068	136.658	304.74	149.457	162.323	8.93794	8.69993	8.10322	7.67004	7.46042	7.46262
ASHGV40015928	0.0152216	0.999763	2.06958	up	noncoding	long noncoding	Reliable	ENST00000500929	RP11-30K9.6	GENCODE	1396	chr15	-	59060270	59063173	GGAGTTGTGTGTGCTTTTGATCTCCATGTCAATCCATAAACAATAAATCCTGTTCTTAAA	101928725	bidirectional	NM_001040453	FAM63B		+	59063392	59149734	437.667	205.507	8.58037	7.53102	519.275	657.068	136.658	304.74	149.457	162.323	8.93794	8.69993	8.10322	7.67004	7.46042	7.46262
ASHGV40046876	0.0364927	0.999763	2.70615	up	noncoding	long noncoding	Gold	NR_120519	LOC102724094	RefSeq	407	chr7	-	100657600	100660889	TGAGACCCAGACGCTCCATCTCAGCTTCCCCATGTGGTGCTGTGCTCTGTGGTGGCCAAG	102724094	natural antisense	ENST00000379442	MUC12		+	100612903	100662217	894.508	428.261	9.70199	8.26575	1112.64	1253.58	317.311	805.808	314.881	164.093	10.1285	9.5809	9.39659	8.85101	8.46844	7.47779
ASHGV40046876	0.0364927	0.999763	2.70615	up	noncoding	long noncoding	Gold	NR_120519	LOC102724094	RefSeq	407	chr7	-	100657600	100660889	TGAGACCCAGACGCTCCATCTCAGCTTCCCCATGTGGTGCTGTGCTCTGTGGTGGCCAAG	102724094	natural antisense	NM_001164462	MUC12	mucin 12, cell surface associated	+	100612903	100662230	894.508	428.261	9.70199	8.26575	1112.64	1253.58	317.311	805.808	314.881	164.093	10.1285	9.5809	9.39659	8.85101	8.46844	7.47779
ASHGV40057572	0.00425709	0.999763	2.0182	up	noncoding	long noncoding	Gold	NR_038955	LINC00963	RefSeq	2123	chr9	+	132250938	132275965	CTCACCCCAGCTGCTTTCCACATTCTCTCTCTTTGATTTTCAGCAGTCTGCCCATGATGT	100506190	intergenic							584.869	319.017	9.10875	8.09568	486.402	981.902	286.303	515.417	222.654	218.981	8.83047	9.24298	9.25281	8.30171	7.9944	7.99093
ASHGV40005592	0.0338469	0.999763	1.68899	up	noncoding	long noncoding	Reliable	T041154	G009455	RNA-seq: Iyer et al 2015	5211	chr10	+	46951211	46972878	TCTCCGCTCTACTTGGAGACAGTCTGGGGTGTCTGGAGAATCCTCCCCCACTTCTGCTTA		natural antisense	ENST00000374323	SYT15		-	46957554	46971400	152.862	89.586	7.19536	6.43921	220.773	162.996	74.8185	107.662	62.9106	98.1851	7.59636	6.85461	7.13511	6.38258	6.30023	6.63481
ASHGV40005592	0.0338469	0.999763	1.68899	up	noncoding	long noncoding	Reliable	T041154	G009455	RNA-seq: Iyer et al 2015	5211	chr10	+	46951211	46972878	TCTCCGCTCTACTTGGAGACAGTCTGGGGTGTCTGGAGAATCCTCCCCCACTTCTGCTTA		natural antisense	ENST00000374328	SYT15		-	46955443	46967446	152.862	89.586	7.19536	6.43921	220.773	162.996	74.8185	107.662	62.9106	98.1851	7.59636	6.85461	7.13511	6.38258	6.30023	6.63481
ASHGV40005592	0.0338469	0.999763	1.68899	up	noncoding	long noncoding	Reliable	T041154	G009455	RNA-seq: Iyer et al 2015	5211	chr10	+	46951211	46972878	TCTCCGCTCTACTTGGAGACAGTCTGGGGTGTCTGGAGAATCCTCCCCCACTTCTGCTTA		natural antisense	ENST00000503753	SYT15		-	46959117	46970484	152.862	89.586	7.19536	6.43921	220.773	162.996	74.8185	107.662	62.9106	98.1851	7.59636	6.85461	7.13511	6.38258	6.30023	6.63481
ASHGV40005592	0.0338469	0.999763	1.68899	up	noncoding	long noncoding	Reliable	T041154	G009455	RNA-seq: Iyer et al 2015	5211	chr10	+	46951211	46972878	TCTCCGCTCTACTTGGAGACAGTCTGGGGTGTCTGGAGAATCCTCCCCCACTTCTGCTTA		natural antisense	ENST00000512997	SYT15		-	46965778	46970533	152.862	89.586	7.19536	6.43921	220.773	162.996	74.8185	107.662	62.9106	98.1851	7.59636	6.85461	7.13511	6.38258	6.30023	6.63481
ASHGV40005592	0.0338469	0.999763	1.68899	up	noncoding	long noncoding	Reliable	T041154	G009455	RNA-seq: Iyer et al 2015	5211	chr10	+	46951211	46972878	TCTCCGCTCTACTTGGAGACAGTCTGGGGTGTCTGGAGAATCCTCCCCCACTTCTGCTTA		natural antisense	NM_031912	SYT15	synaptotagmin 15	-	46957880	46970601	152.862	89.586	7.19536	6.43921	220.773	162.996	74.8185	107.662	62.9106	98.1851	7.59636	6.85461	7.13511	6.38258	6.30023	6.63481
ASHGV40005592	0.0338469	0.999763	1.68899	up	noncoding	long noncoding	Reliable	T041154	G009455	RNA-seq: Iyer et al 2015	5211	chr10	+	46951211	46972878	TCTCCGCTCTACTTGGAGACAGTCTGGGGTGTCTGGAGAATCCTCCCCCACTTCTGCTTA		natural antisense	NM_181519	SYT15		-	46955443	46970601	152.862	89.586	7.19536	6.43921	220.773	162.996	74.8185	107.662	62.9106	98.1851	7.59636	6.85461	7.13511	6.38258	6.30023	6.63481
ASHGV40057487	0.0357315	0.999763	2.84483	up	noncoding	long noncoding	Gold	ENST00000524808	RP11-661A12.12	GENCODE	701	chr8	-	144714240	144715926	GTGTCTTCCCCTCCACAGGTCCAACATCACTCCGTGAAAGTCTGCTCCCCACCTAGGAGC		intergenic							6857.7	2045.59	12.3091	10.8008	8595.18	10583.6	1394.28	3052.57	1942.95	1141.25	12.9942	12.5062	11.4269	10.6154	11.0802	10.7066
ASHGV40026593	0.0200807	0.999763	1.82116	up	noncoding	long noncoding	Reliable	T187581	G043065	RNA-seq: Iyer et al 2015	1028	chr2	-	35146612	35147640	GTCCTGCTGTGACCATTATCTCCAGAGTACTTCATCTTTTAAGAAACTACCCTATCAAAT		intergenic							40.7908	21.8968	5.25957	4.39471	49.1492	47.3828	25.8405	31.2327	9.68233	24.7754	5.20331	5.2162	5.35919	4.73117	3.96603	4.48693
ASHGV40019574	0.0187357	0.999763	1.72974	up	noncoding	long noncoding	Reliable	T002954	G000523	RNA-seq: Iyer et al 2015	424	chr1	-	10925518	10926930	AGATGTGTCCCACATTGAAGAATTATCTCTCCTCCCTAGAGTGAAATAAATGCAATCAAT		intergenic							69.6895	39.3275	6.10014	5.30959	93.2416	68.9997	46.8272	44.429	31.9387	41.6148	6.23042	5.71758	6.35242	5.21777	5.44769	5.2633
ASHGV40001869	0.0347102	0.999763	1.55259	up	noncoding	long noncoding	Gold	ENST00000531092	GMDS-AS1	GENCODE	744	chr6	+	2246004	2398898	ACTCCAGGAGATGGAACGAAGTCTGTTTGTGGAAACACCCTTCCCCTCTGTTTACTTGGA	100508120	bidirectional	NM_001500	GMDS	GDP-mannose 4,6-dehydratase	-	1624034	2245868	142.103	94.1612	7.11517	6.48048	187.595	163.292	75.4232	122.872	84.6572	74.9549	7.33978	6.85681	7.1489	6.545	6.69308	6.20337
ASHGV40048803	0.0428464	0.999763	1.60148	up	noncoding	long noncoding	Reliable	ENST00000517950	CTD-2281E23.3	GENCODE	446	chr8	-	1196788	1198760	TGATCTCAAAGGTCTTCCCGGCCACAGACATGGACCATCACTCCCACACTGATCTCAAAG		intergenic							194.126	131.484	7.64261	6.96321	241.842	214.578	125.958	170.807	97.7677	125.877	7.74343	7.20758	7.97683	6.95485	6.89142	7.04336
ASHGV40048784	0.0419271	0.999763	1.84136	up	noncoding	long noncoding	Gold	ENST00000417032	LINC00689	GENCODE	546	chr7	+	158799212	158801480	TATCTGGGCTCCTGAGGTTCTCCTTTGAGTGTCATCACACCCACACTTGCGACTCCTTCC	154822	intergenic							154.814	84.7643	7.25313	6.37236	226.361	152.349	85.7317	96.0257	83.3066	74.9605	7.63511	6.76277	7.36151	6.24006	6.67316	6.20385
ASHGV40048532	0.0260239	0.999763	1.93995	up	noncoding	long noncoding	Reliable	T334176	G078339	RNA-seq: Iyer et al 2015	1946	chr7	+	138014233	138036091	ATCTTTGAAAACAACCCTACCTTTGCATGATTGTGTTTCTCTAAATAGACTTATGGGGTG		intergenic							16.6403	8.19083	3.8722	2.91618	23.0789	16.5396	10.3023	12.7309	5	6.84162	3.92819	3.7662	3.9222	3.43465	2.515	2.7989
ASHGV40048710	0.0304892	0.999763	2.45831	up	noncoding	long noncoding	Reliable	T336342	G078872	RNA-seq: Iyer et al 2015	575	chr7	+	153129392	153131003	CACTTTGTTTTTCTTTTTGTGGACACATGTGTTTCCTCCTCCTCCATTCTGTCAACCGAG		intergenic							300.507	117.046	8.08677	6.7891	475.941	317.329	108.25	148.559	112.977	89.6025	8.7996	7.72316	7.73755	6.78849	7.08657	6.49224
ASHGV40046814	0.00205538	0.999763	1.84218	up	noncoding	long noncoding	Reliable	T328770	G077086	RNA-seq: Iyer et al 2015	3703	chr7	-	96812546	96816556	CAAGTAGTCAAAGGACTGATAAGTTTATGTATCAGTTTACTGTTAAAGACCACTCCCTAT		intergenic							11.2609	5	3.28823	2.40681	14.0992	12.1493	7.53427	5	5	5	3.08224	3.31825	3.46419	2.34696	2.515	2.35848
ASHGV40056295	0.0154098	0.999763	1.79262	up	noncoding	pseudogene	Gold	NR_036677	MT1JP	RefSeq	408	chr16	+	56669650	56670998	GTCCACGTGCGCCTTGCGGTCTCTCCATTTATCGCTTGAGATCTCCAGCCTTACCGCGGC	4498	intergenic							481.982	291.232	8.94514	8.10307	533.889	637.443	274.613	353.009	280.329	240.358	8.98164	8.66036	9.19342	7.84418	8.3165	8.14854
ASHGV40005486	0.0478472	0.999763	2.57326	up	noncoding	long noncoding	Reliable	ENST00000605929	RP11-192P3.4	GENCODE	2246	chr10	+	31476811	31550839	GCAAGAGTTGGGTGTCCCAAAATCAACAGTTTTATAAATAAATCTCTGAATCATGAACTG	101929352	intergenic							23.2232	6.99876	4.13152	2.76792	45.0004	16.5702	8.09897	8.7606	5	7.2357	5.05627	3.769	3.56929	2.94257	2.515	2.8462
ASHGV40011389	0.0498692	0.999763	2.59395	up	noncoding	long noncoding	Reliable	T017571	G003917	RNA-seq: Iyer et al 2015	1938	chr1	-	113342829	113345315	CTGTAACTGAGTATTCTGGAAGCATTAAGAGCTTTCCTGATTCTCCCCTCCACTCACTCT		intergenic							567.128	208.209	9.01996	7.64481	931.85	571.229	198.305	207.528	235.064	182.035	9.86575	8.51022	8.6839	7.19881	8.07113	7.66448
ASHGV40017416	0.0273698	0.999763	1.71866	up	noncoding	long noncoding	Reliable	T124204	G029188	RNA-seq: Iyer et al 2015	2331	chr16	-	544536	546867	AACCAGTGCCTCATTACTCCCATAGCCTGTGACATTCTTTTCCTTTCCCTAATGATTTTT		natural antisense	ENST00000412256	RAB11FIP3		+	532656	547448	79.6413	45.4333	6.27499	5.49371	104.574	86.011	48.3386	45.7575	29.9052	60.6372	6.4161	6.00324	6.40561	5.25707	5.36434	5.8597
ASHGV40017416	0.0273698	0.999763	1.71866	up	noncoding	long noncoding	Reliable	T124204	G029188	RNA-seq: Iyer et al 2015	2331	chr16	-	544536	546867	AACCAGTGCCTCATTACTCCCATAGCCTGTGACATTCTTTTCCTTTCCCTAATGATTTTT		natural antisense	ENST00000449879	RAB11FIP3		+	524923	553063	79.6413	45.4333	6.27499	5.49371	104.574	86.011	48.3386	45.7575	29.9052	60.6372	6.4161	6.00324	6.40561	5.25707	5.36434	5.8597
ASHGV40017416	0.0273698	0.999763	1.71866	up	noncoding	long noncoding	Reliable	T124204	G029188	RNA-seq: Iyer et al 2015	2331	chr16	-	544536	546867	AACCAGTGCCTCATTACTCCCATAGCCTGTGACATTCTTTTCCTTTCCCTAATGATTTTT		natural antisense	ENST00000452814	RAB11FIP3		+	524868	555605	79.6413	45.4333	6.27499	5.49371	104.574	86.011	48.3386	45.7575	29.9052	60.6372	6.4161	6.00324	6.40561	5.25707	5.36434	5.8597
ASHGV40017416	0.0273698	0.999763	1.71866	up	noncoding	long noncoding	Reliable	T124204	G029188	RNA-seq: Iyer et al 2015	2331	chr16	-	544536	546867	AACCAGTGCCTCATTACTCCCATAGCCTGTGACATTCTTTTCCTTTCCCTAATGATTTTT		natural antisense	ENST00000457159	RAB11FIP3		+	475667	572478	79.6413	45.4333	6.27499	5.49371	104.574	86.011	48.3386	45.7575	29.9052	60.6372	6.4161	6.00324	6.40561	5.25707	5.36434	5.8597
ASHGV40017416	0.0273698	0.999763	1.71866	up	noncoding	long noncoding	Reliable	T124204	G029188	RNA-seq: Iyer et al 2015	2331	chr16	-	544536	546867	AACCAGTGCCTCATTACTCCCATAGCCTGTGACATTCTTTTCCTTTCCCTAATGATTTTT		natural antisense	NM_001142272	RAB11FIP3		+	524849	572481	79.6413	45.4333	6.27499	5.49371	104.574	86.011	48.3386	45.7575	29.9052	60.6372	6.4161	6.00324	6.40561	5.25707	5.36434	5.8597
ASHGV40017416	0.0273698	0.999763	1.71866	up	noncoding	long noncoding	Reliable	T124204	G029188	RNA-seq: Iyer et al 2015	2331	chr16	-	544536	546867	AACCAGTGCCTCATTACTCCCATAGCCTGTGACATTCTTTTCCTTTCCCTAATGATTTTT		natural antisense	NM_014700	RAB11FIP3	RAB11 family interacting protein 3 (class II)	+	475667	572481	79.6413	45.4333	6.27499	5.49371	104.574	86.011	48.3386	45.7575	29.9052	60.6372	6.4161	6.00324	6.40561	5.25707	5.36434	5.8597
ASHGV40058323	0.0406551	0.999763	5.80346	up	noncoding	long noncoding	Reliable	T131415	G030770	RNA-seq: Iyer et al 2015	443	chr16	+	33957339	33959106	CTAGAAATCCAATGCTGTACAGAACTGGCGAGTTGATTTCTGGACTTGGATTCCTCATAG		intergenic							1976.7	404.158	10.8881	8.35116	3407.02	1296.81	1226.29	633.314	135.032	444.129	11.7965	9.62329	11.2445	8.5508	7.32111	9.18158
ASHGV40026540	0.0313736	0.999763	2.75194	up	noncoding	long noncoding	Reliable	ENST00000416959	RP3-329E20.2	GENCODE	723	chr1	+	21592574	21593744	AGCCCAGCTGGCCCTAAGAAGCCCTGGACGCTCCCTCCCATCCTCACATCGTTGAGTCAA		intronic antisense	ENST00000436918	ECE1		-	21546386	21616957	3417.2	1213.79	11.6259	10.1654	4489	4332.21	1430.39	1313.84	1275.93	1051.6	12.1677	11.2495	11.4605	9.46112	10.4679	10.5673
ASHGV40026540	0.0313736	0.999763	2.75194	up	noncoding	long noncoding	Reliable	ENST00000416959	RP3-329E20.2	GENCODE	723	chr1	+	21592574	21593744	AGCCCAGCTGGCCCTAAGAAGCCCTGGACGCTCCCTCCCATCCTCACATCGTTGAGTCAA		intronic antisense	ENST00000473505	ECE1		-	21586805	21606562	3417.2	1213.79	11.6259	10.1654	4489	4332.21	1430.39	1313.84	1275.93	1051.6	12.1677	11.2495	11.4605	9.46112	10.4679	10.5673
ASHGV40026540	0.0313736	0.999763	2.75194	up	noncoding	long noncoding	Reliable	ENST00000416959	RP3-329E20.2	GENCODE	723	chr1	+	21592574	21593744	AGCCCAGCTGGCCCTAAGAAGCCCTGGACGCTCCCTCCCATCCTCACATCGTTGAGTCAA		intronic antisense	NM_001113347	ECE1		-	21543739	21606183	3417.2	1213.79	11.6259	10.1654	4489	4332.21	1430.39	1313.84	1275.93	1051.6	12.1677	11.2495	11.4605	9.46112	10.4679	10.5673
ASHGV40026540	0.0313736	0.999763	2.75194	up	noncoding	long noncoding	Reliable	ENST00000416959	RP3-329E20.2	GENCODE	723	chr1	+	21592574	21593744	AGCCCAGCTGGCCCTAAGAAGCCCTGGACGCTCCCTCCCATCCTCACATCGTTGAGTCAA		intronic antisense	NM_001113348	ECE1		-	21543739	21672034	3417.2	1213.79	11.6259	10.1654	4489	4332.21	1430.39	1313.84	1275.93	1051.6	12.1677	11.2495	11.4605	9.46112	10.4679	10.5673
ASHGV40026540	0.0313736	0.999763	2.75194	up	noncoding	long noncoding	Reliable	ENST00000416959	RP3-329E20.2	GENCODE	723	chr1	+	21592574	21593744	AGCCCAGCTGGCCCTAAGAAGCCCTGGACGCTCCCTCCCATCCTCACATCGTTGAGTCAA		intronic antisense	NM_001113349	ECE1		-	21543739	21616766	3417.2	1213.79	11.6259	10.1654	4489	4332.21	1430.39	1313.84	1275.93	1051.6	12.1677	11.2495	11.4605	9.46112	10.4679	10.5673
ASHGV40026540	0.0313736	0.999763	2.75194	up	noncoding	long noncoding	Reliable	ENST00000416959	RP3-329E20.2	GENCODE	723	chr1	+	21592574	21593744	AGCCCAGCTGGCCCTAAGAAGCCCTGGACGCTCCCTCCCATCCTCACATCGTTGAGTCAA		intronic antisense	NM_001397	ECE1	endothelin converting enzyme 1	-	21543739	21616982	3417.2	1213.79	11.6259	10.1654	4489	4332.21	1430.39	1313.84	1275.93	1051.6	12.1677	11.2495	11.4605	9.46112	10.4679	10.5673
ASHGV40029470	0.0194307	0.999763	1.75583	up	noncoding	long noncoding	Reliable	T198495	G045818	RNA-seq: Iyer et al 2015	5224	chr2	+	127797566	127803195	TTTGCACTGACAGGGGGTGTGTGTGATAATTTTAGCTGCCAAGTCCCATGACTCAAAATC		intergenic							347.596	180.586	8.23294	7.42079	361.698	566.884	114.205	227.203	152.914	161.64	8.37169	8.50289	7.82425	7.31356	7.49078	7.45803
ASHGV40027615	0.0325451	0.999763	2.64231	up	noncoding	long noncoding	Reliable	T006233	G001302	RNA-seq: Iyer et al 2015	7918	chr1	+	27131481	27139399	TAAATTTATCTATGTGAACTTTGTGTCCTCTCTGTCTCCCAAGAGGGCCCAGAGGACACT		intergenic							37055.6	9872.4	14.65	13.2482	50386.7	51222.4	9557.56	11796.5	10829.2	6991.47	15.2241	14.6257	14.1004	12.6662	13.5762	13.5023
ASHGV40014590	0.0353435	0.999763	1.72663	up	noncoding	long noncoding	Reliable	T110558	G026190	RNA-seq: Iyer et al 2015	835	chr14	-	102052365	102057453	ACAAGATTATCACAGATGTTCTGCAACGTTTCCCGTTTCGGGTCTGCTCTTTCTCTGCTT		intergenic							25.1461	12.5734	4.51335	3.7254	30.5174	29.211	15.71	15.8122	11.1618	10.7461	4.40796	4.5675	4.56461	3.76055	4.13377	3.28188
ASHGV40018639	0.0290184	0.999763	2.57227	up	noncoding	long noncoding	Reliable	TCONS_00024320	XLOC_011633	RNA-seq: Cabili et al 2011	384	chr16	+	4304260	4305787	ATGAGGCATAGGAGGGGACCACGGTGTAAATCGATCTCTGGTCACGGAAGAGTGAAGGAT		intergenic							20.1647	6.32256	3.97721	2.61416	35.0045	18.4181	7.07142	8.96767	5	5	4.63603	3.92267	3.37292	2.96902	2.515	2.35848
ASHGV40039483	0.03913	0.999763	1.77861	up	noncoding	long noncoding	Reliable	T272671	G063307	RNA-seq: Iyer et al 2015	1640	chr4	+	148636487	148641559	AAGAACACAGTTAAAATGAGTAACACAACAGGGGCTAGAAAGTCTATCCCTCCCTTGGGC		intergenic							85.532	49.4024	6.40024	5.56949	86.2527	111.384	58.9593	68.2232	41.1061	38.878	6.11054	6.35104	6.73915	5.79468	5.75396	5.15984
ASHGV40009736	0.0361922	0.999763	3.40646	up	noncoding	long noncoding	Reliable	TCONS_00000561	XLOC_000912	RNA-seq: Cabili et al 2011	598	chr1	-	90421224	90422281	TTCAAGGTTTAGTCAAGGCAAAGGAGATAGCTTGTCTCCTACGATTAGCGAGTCATCTGC		intergenic							52.5002	16.4028	5.7454	3.97713	54.4081	48.2026	54.8898	12.6026	8.8109	27.7949	5.37573	5.23867	6.6218	3.42135	3.85106	4.65896
ASHGV40022299	0.0329982	0.999763	2.19894	up	noncoding	long noncoding	Reliable	T034489	G007835	RNA-seq: Iyer et al 2015	4338	chr1	-	245342880	245353150	TGTTTGCTTGTTTACACACTTATCTCCCCTCCTGGTTGGTAAACTTCTCACGACCAATGT		intronic antisense	NM_018012	KIF26B	kinesin family member 26B	+	245318286	245866428	481.432	230.099	8.9225	7.78569	373.591	725.205	345.498	274.946	184.644	230.706	8.42228	8.83365	9.51156	7.53449	7.73965	8.08294
ASHGV40018752	0.0283613	0.999763	1.9092	up	noncoding	long noncoding	Reliable	T127964	G029934	RNA-seq: Iyer et al 2015	2159	chr16	+	16593335	16729004	GTTATTATTCATATAGAGATATAGATGACTGATAAGGTTTGTGGTATGACCCTGAGTCTC		intergenic							14.0301	5.82688	3.48981	2.55684	23.3462	13.0262	5.71787	7.48065	5	5	3.94659	3.42178	3.10107	2.79705	2.515	2.35848
ASHGV40041210	0.0430379	0.999763	1.70728	up	noncoding	long noncoding	Gold	NR_036494	LOC643201	RefSeq	4307	chr5	-	175570087	175626298	ATGCGTATCCTGTCTTCCACCCCAACTGCCACTGTGTTTCAACTGTCGCTGGCTGTGTTT	643201	intergenic							115.081	72.8329	6.83616	6.06446	130.294	142.586	72.3641	108.234	58.0125	52.2517	6.75679	6.67325	7.07844	6.38931	6.19175	5.61232
ASHGV40050204	0.00982139	0.999763	1.51601	up	noncoding	long noncoding	Reliable	T337816	G079205	RNA-seq: Iyer et al 2015	929	chr8	+	2480447	2534793	TGCAGCCCCCAGCATCTGCCTCCAGAGCGGCGTCTTCTGTGTGACACTCAGGGATGGAGC		intergenic							199.993	136.323	7.61334	7.01306	254.132	243.438	102.408	177.94	108.347	122.681	7.81374	7.37157	7.6547	7.00326	7.0333	7.00262
ASHGV40044797	0.0381239	0.999763	1.56761	up	noncoding	long noncoding	Gold	NR_104117	HCG14	RefSeq	411	chr6	+	28864306	28865097	TTAATGGAGCCCTGAAACTAAACAGAAATCATCCCTCCCACTAGAACAAGAGCCCCTAGA	414760	intergenic							154.516	101.646	7.27114	6.62258	149.391	212.014	102.144	120.974	77.741	106.223	6.96967	7.1931	7.65066	6.52524	6.5803	6.76219
